# Supplementary material for: Cross-watershed distribution pattern challenging the elimination of Oncomelania hupensis, the intermediate host of Schistosoma japonica, in Sichuan province, China
Source: Parasit Vectors. 2022 Oct 11;15:363. doi: 10.1186/s13071-022-05496-0 (PMC9555091; doi:10.1186/s13071-022-05496-0)
Supplement: Supplementary file 2 — Additional file 2: Dataset S1. The 130 unique cox1 haplotypes of Oncomelania hupensis from this study including two outgroups [file 13071_2022_5496_MOESM2_ESM.fas]

>Hap_1
GGTATGTGGGCAGGATTAGTTGGTACAGCCCTTAGATTATTAATTCGTGCAGAGTTGGGG
CAGCCAGGGGCTTTACTTGGAGACGACCAGCTTTATAATGTAATTGTTACAGCACATGCA
TTTGTAATAATTTTTTTCTTAGTAATACCAATAATAATTGGTGGCTTTGGTAATTGATTA
GTCCCACTAATACTCGGGGCTCCTGATATAGCATTTCCTCGGCTAAATAATATAAGATTT
TGACTCCTTCCCCCGGCACTATTATTACTCCTATCCTCAGCTGCCGTTGAAAGGGGGGCT
GGTACCGGATGAACAGTGTATCCGCCACTTGCTGGAAATTTAGCTCACGCTGGTGGTTCT
GTTGATTTAGCTATTTTTTCTCTACATTTAGCTGGTGTTTCATCTATTTTAGGCGCTGTA
AATTTTATTACCACTATTATTAATATACGATGACGGGGAATGCAATTTGAGCGACTTCCT
TTATTTGTTTGGTCAGTGATAATTACTGCTGTATTATTATTACTATCTCTTCCTGTTTTA
GCTGGTGCTATTACAATACTCCTAACTGACCGAAATTTTAACACGGCTTTTTTTGACCCA
GCCGGAGGTGGAGATCCAATTCTTTATCAACATCTCTTTTAATTTTTTGGTC
>Hap_3
GGTATGTGGGCAGGATTAGTTGGTACAGCCCTTAGATTATTAATTCGTGCACAGTTGGGG
CAGCCAGGGGCTTTACTTGGAGACGACCAGCTTTATAATGTAATTGTTACAGCACATGCA
TTTGTAATAATTTTTTTCTTATTAATACCAATAATAATTGGTGGCTTTGGTAATTGATTA
ATCCCACTAATACTCGGGGCTCCTGATATAGCATTTCCTCGGCTAAATAATATAAGATTT
TGACTCCTTCCCCCGGCACTATTATTACTCCTATCCTCAGCTGCCGTTGAAAGGGGGGCT
GGTACCGGATGAACAGTGTATCCGCCACTTGCTGGAAATTTAGCTCACGCTGGTGGTTCT
GTTGATTTAGCTATTTTTTCTCTACATTTAGCTGGTGTTTCATCTATTTTAGGCGCTGTA
AATTTTATTACCACTATTATTAATATACGATGACGGGGAATGCAATTTGAGCGACTTCCT
TTATTTGTTTGGTCAGTGATAATTACTGCTGTATTATTATTACTATCTCTTCCTGTTTTA
TCTGGTGCTATTACAATACTCCTAACTGACCGAAATTTTAACACGGCTTTTTTTGACCCA
GCCGGAGGTGGAGATCCAAATCTTTATCAACATCTCTTTTAATTTTTTGGTC
>Hap_2
GGTATGTGGGCAGGATTAGTTGGTACAGCCCTTAGATTATTAATTCGTGCAGAGTTGGGG
CAGCCAGGGGCTTTACTTGGAGACGACCAGCTTTATAATGTAATTGTTACAGCACATGCA
TTTGTAATAATTTTTTTCTTAGTAATACCAATAATAATTGGTGGCTTTGGTAATTGATTA
GTCCCACTAATACTCGGGGCTCCTGATATAGCATTTCCTCGGCTAAATAATATAAGATTT
TGACTCCTTCCCCCGGCACTATTATTACTCCTATCCTCAGCTGCCGTTGAAAGGGGGGCT
GGTACCGGATGAACAGTGTATCCGCCACTTGCTGGAAATTTAGCTCACGCTGGTGGTTCT
GTTGATTTAGCTATTTTTTCTCTACATTTAGCTGGTGTTTCATCTATTTTAGGCGCTGTA
AATTTTATTACCACTATTATTAATATACGATGACGGGGAATGCAATTTGAGCGACTTCCT
TTATTTGTTTGGTCAGTGATAATTACTGCTGTATTATTATTACTATCTCTTCCTGTTTTA
GCTGGTGCTATTACAATACTCCTAACTGACCGAAATTTTAACACGGCTTTTTTTGACCCA
GCCGGAGGTGGAGATCCAATTCTTTATCAACATCTCTTTTGATTTTTTGGTC
>Hap_4
GGTATGTGGGCAGGATTAGTTGGTACAGCCCTTAGATTATTAATTCGTGCAGAGTTGGGG
CAGCCAGGGGCTTTACTTGGAGACGACCAGCTTTATAATGTAATTGTTACAGCACATGCA
TTTGTAATAATTTTTTTCTTAGTAATACCAATAATAATTGGTGGCTTTGGTAATTGATTA
GTCCCACTAATACTCGGGGCTCCTGATATAGCATTTCCTCGGCTAAATAATATAAGATTT
TGACTCCTTCCCCCGGCACTATTATTACTCCTATCCTCAGCTGCCGTTGAAAGGGGGGCT
GGTACCGGATGGACAGTGTATCCGCCACTTGCTGGAAATTTAGCTCACGCTGGTGGTTCT
GTTGATTTAGCTATTTTTTCTCTACATTTAGCTGGTGTTTCATCTATTTTAGGCGCTGTA
AATTTTATTACCACTATTATTAATATACGATGACGGGGAATGCAATTTGAGCGACTTCCT
TTATTTGTTTGGTCAGTGATAATTACTGCTGTATTATTATTACTATCTCTTCCTGTTTTA
GCTGGTGCTATTACAATACTCCTAACTGACCGAAATTTTAACACGGCTTTTTTTGACCCA
GCCGGAGGTGGAGATCCAATTCTTTATCAACATCTCTTTTGATTTTTTGGTC
>Hap_5
GGTATGTGGGCAGGATTAGTTGGTACAGCCCTTAGATTATTAATTCGTGCAGAGTTGGGG
CAGCCAGGGGCTTTACTCGGAGACGACCAGCTTTATAATGTAATTGTTACAGCACATGCA
TTTGTAATAATTTTTTTCTTAGTAATACCAATAATAATTGGTGGCTTTGGTAATTGATTA
GTCCCACTAATACTCGGGGCTCCTGATATAGCATTTCCTCGGCTAAATAATATAAGATTT
TGACTCCTTCCCCCGGCACTATTATTACTCCTATCCTCAGCTGCCGTTGAAAGGGGGGCT
GGTACCGGATGAACAGTGTATCCGCCACTTGCTGGAAATTTAGCTCACGCTGGTGGTTCT
GTTGATTTAGCTATTTTTTCTCTACATTTAGCTGGTGTTTCATCTATTTTAGGCGCTGTA
AATTTTATTACCACTATTATTAATATACGATGACGGGGAATGCAATTTGAGCGACTTCCT
TTATTTGTTTGGTCAGTGATAATTACTGCTGTACTATTATTATTATCTCTTCCTGTTTTA
GCTGGTGCTATTACAATACTCCTAACTGACCGAAATTTTAACACGGCTTTTTTTGACCCA
GCCGGAGGTGGAGATCCAATTCTTTATCAACATCTCTTTTAATTTTTTGGTC
>Hap_6
GGTATGTGGGCAGGATTAGTTGGTACAGCCCTTAGATTATTAATTCGTGCAGAGTTGGGG
CAGCCAGGGGCTTTACTCGGAGACGACCAGCTTTATAATGTAATTGTTACAGCACATGCA
TTTGTAATAATTTTTTTCTTAGTAATACCAATAATAATTGGTGGCTTTGGTAATTGATTA
GTCCCACTAATACTCGGGGCTCCTGATATAGCATTTCCTCGGCTAAATAATATAAGATTT
TGACTCCTTCCCCCGGCACTATTATTACTCCTATCCTCAGCTGCCGTTGAAAGGGGGGCT
GGTACCGGATGAACAGTGTATCCGCCACTTGCTGGAAATTTAGCTCACGCTGGTGGTTCT
GTTGATTTAGCTATTTTTTCTCTACATTTAGCTGGTGTTTCATCTATTTTAGGCGCTGTA
AATTTTATTACCACTATTATTAATATACGATGACGGGGAATGCAATTTGAGCGACTTCCT
TTATTTGTTTGGTCAGTGATAATTACTGCTGTACTATTATTATTATCTCTTCCTGTTTTA
GCTGGTGCTATTACAATACTCCTAACTGACCGAAATTTTAACACGGCTTTTTTTGACCCA
GCCGGAGGTGGAGATCCAATTCTTTATCAACATCTCTTTTGATTTTTTGGTC
>Hap_7
GGTATGTGGGCAGGATTAGTTGGTACAGCTCTTAGATTATTAATTCGTGCAGAGTTGGGA
CAGCCAGGAGCTTTACTTGGAGATGACCAACTTTATAATGTAATTGTTACAGCACATGCA
TTTGTAATAATTTTTTTCTTAGTAATACCAATAATAATTGGTGGCTTTGGTAATTGATTA
GTCCCACTAATACTCGGGGCTCCTGATATAGCATTTCCTCGGCTAAATAATATAAGATTT
TGACTTCTTCCTCCAGCACTATTATTGCTCCTATCCTCAGCTGCCGTTGAAAGGGGGGCT
GGTACCGGATGAACAGTGTATCCGCCACTTGCTGGAAATTTAGCTCACGCTGGTGGTTCT
GTTGATTTAGCTATTTTTTCTCTACATTTAGCTGGTGTTTCATCTATTTTAGGTGCTGTA
AATTTTATTACCACTATTATTAATATACGATGACGGGGAATGCAATTTGAGCGACTTCCT
TTATTTGTTTGGTCAGTGATAATTACTGCTGTATTATTATTACTATCTCTTCCTGTTTTA
GCTGGTGCCATTACAATACTCCTAACTGACCGAAATTTTAACACGGCTTTTTTTGACCCA
GCCGGAGGTGGAGATCCAATTCTTTATCAACATCTCTTTTGATTTTTTGGTC
>Hap_8
GGTATGTGGGCAGGATTAGTTGGTACAGCTCTTATATTATTAATTCGTGCAGAGTTGGGA
CAGCCAGGAGCTTTACTTGGAGATGACCAACTTTATAATGTAATTGTTACAGCACATGCA
TTTGTAATAATTTTTTTCTTAGTAATACCAATAATAATTGGTGGCTTTGGTAATTGATTA
GTCCCACTAATACTCGGGGCTCCTGATATAGCATTTCCTCGGCTAAATAATATAAGATTT
TGACTTCTTCCTCCAGCACTATTATTGCTCCTATCCTCAGCTGCCGTTGAAAGGGGGGCT
GGTACCGGATGAACAGTGTATCCGCCACTTGCTGGAAATTTAGCTCACGCTGGTGGTTCT
GTTGATTTAGCTATTTTTTCTCTACATTTAGCTGGTGTTTCATCTATTTTAGGTGCTGTA
AATTTTATTACCACTATTATTAATATACGATGACGGGGAATGCAATTTGAGCGACTTCCT
TTATTTGTTTGGTCAGTGATAATTACTGCTGTATTATTATTACTATCTCTTCCTGTTTTA
GCTGGTGCCATTACAATACTCCTAACTGACCGAAATTTTAACACGGCTTTTTTTGACCCA
GCCGGAGGTGGAGATCCAATTCTTTATCAACATCTCTTTTGATTTTTTGGTC
>Hap_9
GGTATGTGGGCAGGATTAGTTGGTACAGCTCTTACATTATTAATTCGTGCAGAGTTGGGA
CAGCCAGGAGCTTTACTTGGAGATGACCAACTTTATAATGTAATTGTTACAGCACATGCA
TTTGTAATAATTTTTTTCTTATTAATACCAATAATAATTGGTGGCTTTGGTAATTGATTA
TGCCCACTAATACTCGGGGCTCCTGATATAGCATTTCCTCGGCTAAATAATATAAGATTT
TGACTTCTTCCTCCAGCACTATTATTGCTCCTATCCTCAGCTGCCGTTGAAAGGGGGGCT
GGTACCGGATGAACAGTGTATCCGCCACTTGCTGGAAATTTAGCTCACGCTGGTGGTTCT
GTTGATTTAGCTATTTTTTCTCTACATTTAACTGGTGTTTCATCTATTTTAGGTGCTGTA
AATTTTATTACCACTATTATTAATATACGATGACGGGGAATGCAATTTGAGCGACTTCCT
TTATTTGTTTGGTCAGTGATAATTACTGCTGTATTATTATTACTATCTCTTCCTGTTTTA
GCTGGTGCCATTACAATACTCCTAACTGACCGAAATTTTAACACGGCTTTTTTTGACCCA
GCCGGAGGTGGAGATCCAATTCTTTATCAACATCTCTTTTAATTTTTTGGTC
>Hap_10
GGTATGTGGGCAGGATTAGTTGGTACAGCTCTTAGATTATTAATTCGTGCAGAGTTGGGA
CAGCCAGGAGCTTTACTTGGAGATGACCAACTTTATAATGTAATTGTTACAGCACATGCA
TTTGTAATAATTTTTTTCTTAGTAATACCAATAATAATTGGTGGCTTTGGTAATTGATTA
GTCCCACTAATACTCGGGGCTCCTGATATAGCATTTCCTCGGCTAAATAATATAAGATTT
TGACTTCTTCCTCCAGCACTATTATTGCTCCTATCCTCAGCTGCCGTTGAAAGGGGGGCT
GGTACCGGATGAACAGTGTATCCGCCACTTGCTGGAAATTTAGCTCACGCTGGTGGTTCT
GTTGATTTAGCTATTTTTTCTCTACATTTAGCTGGTGTTTCATCTATTTTAGGTGCTGTA
AATTTTATTACCACTATTATTAATATACGATGACGGGGAATGCAATTTGAGCGACTTCCT
TTATTTGTTTGGTCAGTGATAATTACTGCTGTATTATTATTACTATCTCTTCCTGTTTTA
GCTGGTGCCATTACAATACTCCTAACTGACCGAAATTTTAACACGGCTTTTTTTGACCCA
GCCGGAGGTGGAGATCCAATTCTTTATCAACATCTCTTTTAATTTTTTGGTC
>Hap_13
GGTATGTGGGCAGGATTAGTTGGTACAGCCCTTAGACTATTAATTCGTGCAGAGTTGGGG
CAGCCAGGAGCTTTACTTGGAGATGACCAACTTTATAATGTAATTGTTACAGCACATGCA
TTTGTAATAATTTTTTTCTTAGTAATACCAATAATGATTGGTGGCTTTGGTAATTGATTA
GTCCCACTAATACTCGGGGCTCCTGATATAGCATTTCCTCGGCTAAATAATATAAGATTT
TGACTTCTTCCTCCAGCACTATTATTGCTCCTATCCTCAGCTGCCGTTGAAAGGGGGGCT
GGTACCGGATGAACAGTGTATCCGCCACTTGCTGGAAATTTAGCTCACGCTGGTGGTTCT
GTTGATTTAGCTATTTTTTCTCTACATTTAGCTGGTGTTTCATCTATTTTAGGTGCTGTA
AATTTTATTACCACTATTATTAATATACGATGACGGGGAATGCAATTTGAGCGACTTCCT
TTATTTGTTTGGTCAGTGATAATTACTGCTGTATTATTATTACTATCTCTTCCTGTTTTA
GCTGGTGCTATTACAATACTCCTAACTGACCGAAATTTTAACACGGCTTTTTTTGACCCA
GCCGGAGGTGGAGATCCAATTCTTTATCAACATCTCTTTTGATTTTTTGGTC
>Hap_14
GGTATGTGGGCAGGATTAGTTGGTACAGCCCTTAGACTATTAATTCGTGCAGAGTTGGGG
CAGCCAGGAGCTTTACTTGGAGATGACCAACTTTATAATGTAATTGTTACAGCACATGCA
TTTGTAATAATTTTTTTCTTAGTAATACCAATAATAATTGGTGGCTTTGGTAATTGATTA
GTCCCACTAATACTCGGGGCTCCTGATATAGCATTTCCTCGGCTAAATAATATAAGATTT
TGACTTCTTCCTCCAGCACTATTATTGCTCCTATCCTCAGCTGCCGTTGAAAGGGGGGCT
GGTACCGGATGAACAGTGTATCCGCCACTTGCTGGAAATTTAGCTCACGCTGGTGGTTCT
GTTGATTTAGCTATTTTTTCTCTACATTTAGCTGGTGTTTCATCTATTTTAGGTGCTGTA
AATTTTATTACCACTATTATTAATATACGATGACGGGGAATGCAATTTGAGCGACTTCCT
TTATTTGTTTGGTCAGTGATAATTACTGCTGTATTATTATTACTATCTCTTCCTGTTTTA
GCTGGTGCTATTACAATACTCCTAACTGACCGAAATTTTAACACGGCTTTTTTTGACCCA
GCCGGAGGTGGAGATCCAATTCTTTATCAACATCTCTTTTGATTTTTTGGTC
>Hap_12
GGTATGTGGGCAGGATTAGTTGGTACAGCCCTTAGACTATTAATTCGTGCACAGTTGGGG
CAGCCAGGAGCTTTACTTGGAGATGACCAACTTTATAATGTAATTGTTACAGCACATGCA
TTTGTAATAATTTTTTTCTTAGTAATACCAATAATAATTGGTGGCTTTGGTAATTGATTA
GTCCCACTAATACTCGGGGCTCCTGATATAGCATTTCCTCGGCTAAATAATATAAGATTT
TGACTTCTTCCTCCAGCACTATTATTGCTCCTATCCTCAGCTGCCGTTGAAAGGGGGGCT
GGTACCGGATGAACAGTGTATCCGCCACTTGCTGGAAATTTAGCTCACGCTGGTGGTTCT
GTTGATTTAGCTATTTTTTCTCTACATTTAGCTGGTGTTTCATCTATTTTAGGTGCTGTA
AATTTTATTACCACTATTATTAATATACGATGACGGGGAATGCAATTTGAGCGACTTCCT
TTATTTGTTTGGTCAGTGATAATTACTGCTGTATTATTATTACTATCTCTTCCTGTTTTA
GCTGGTGCTATTACAATACTCCTAACTGACCGAAATTTTAACACGGCTTTTTTTGACCCA
GCCGGAGGTGGAGATCCAATTCTTTATCAACATCTCTTTTGATTTTTTGGTC
>Hap_11
GGTATGTGGGCAGGATTAGTTGGTACAGCCCTTAGATTATTAATTCGTGCAGAGTTGGGG
CAGCCAGGAGCTTTACTTGGAGATGACCAACTTTATAATGTAATTGTTACAGCACATGCA
TTTGTAATAATTTTTTTCTTAGTAATACCAATAATAATTGGTGGCTTTGGTAATTGATTA
GTCCCACTAATACTCGGGGCTCCTGATATAGCATTTCCTCGGCTAAATAATATAAGATTT
TGACTTCTTCCTCCAGCACTATTATTGCTCCTATCCTCAGCTGCCGTTGAAAGGGGGGCT
GGTACCGGATGAACAGTGTATCCGCCACTTGCTGGAAATTTAGCTCACGCTGGTGGTTCT
GTTGATTTAGCTATTTTTTCTCTACACTTAGCTGGTGTTTCATCTATTTTAGGTGCTGTA
AATTTTATTACCACTATTATTAATATACGATGACGGGGAATGCAATTTGAGCGACTTCCT
TTATTTGTTTGGTCAGTGATAATTACTGCTGTATTATTATTACTATCTCTTCCTGTTTTA
GCTGGTGCCATTACAATACTCCTAACTGACCGAAATTTTAACACGGCTTTTTTTGACCCA
GCCGGAGGTGGAGATCCAATTCTTTATCAACATCTCTTTTGATTTTTTGGTC
>Hap_15
GGTATGTGGGCAGGATTAGTTGGTACTGCTCTTAGATTATTAATTCGTGCAGAGTTGGGG
CAGCCAGGGGCTTTACTTGGAGATGACCAACTTTATAATGTAATTGTTACAGCACATGCA
TTTGTAATAATTTTTTTCTTAGTAATACCGATAATAATTGGTGGCTTTGGTAATTGGTTA
ATCCCACTAATACTCGGGGCTCCTGATATAGCATTTCCTCGGCTAAATAATATAAGATTT
TGACTCCTTCCTCCAGCACTATTATTGCTCCTATCCTCAGCTGCCGTTGAAAGGGGGGCT
GGTACCGGATGAACAGTGTATCCGCCACTTGCTGGAAATTTAGCTCACGCTGGTGGTTCT
GTTGATTTAGCTATTTTTTCTCTACATTTAGCTGGTGTTTCATCTATTTTAGGCGCTGTA
AATTTTATTACCACTATTATTAATATACGATGACGGGGAATGCAATTTGAGCGACTTCCT
TTATTTGTTTGGTCGGTGATAATTACTGCTGTACTATTATTACTATCTCTTCCTGTTTTA
GCTGGTGCTATTACAATACTCCTAACTGATCGAAATTTTAACACGGCTTTTTTTGATCCA
GCCGGAGGTGGAGATCCAATTCTTTATCAACATCTCTTTTGATTTTTTGGTC
>Hap_23
GGTATGTGGGCAGGATTAGTTGGTACTGCTCTTAGATTATTAATTCGTGCAGAGTTGGGG
CAGCCAGGGGCTTTACTTGGAGATGACCAACTTTATAATGTAATTGTTACAGCACATGCA
TTTGTAATAATTTTTTTCTTAGTAATACCGATAATAATTGGTGGCTTTGGTAATTGGTTA
ATCCCACTAATACTCGGGGCTCCTGATATAGCATTTCCTCGGCTAAATAATATAAGATTT
TGACTCCTTCCTCCAGCACTATTATTGCTCCTATCCTCAGCTGCCGTTGAAAGGGGGGCT
GGTACCGGATGAACAGTGTATCCGCCACTTGCTGGAAATTTAGCTCACGCTGGTGGTTCT
GTTGATTTAGCTATTTTTTCTCTACATCTAGCTGGTGTTTCATCTATTTTAGGCGCTGTA
AATTTTATTACCACTATTATTAATATACGATGACGGGGAATGCAATTTGAGCGACTTCCT
TTATTTGTTTGGTCGGTGATAATTACTGCTGTACTATTATTACTATCTCTTCCTGTTTTA
GCTGGTGCTATTACAATACTCCTAACTGATCGAAATTTTAACACGGCTTTTTTTGATCCA
GCCGGAGGTGGAGATCCAATTCTTTATCAACATCTCTTTTGATTTTTTGGTC
>Hap_21
GGTATGTGGGCAGGATTAGTTGGTACTGCTCTTAGATTATTAATTCGTGCAGAGTTGGGG
CAGCCAGGGGCTTTACTTGGAGATGACCAACTTTATAATGTAATTGTTACAGCACATGCA
TTTGTAATAATTTTTTTCTTAGTAATACCGATAATAATTGGTGGTTTTGGTAATTGGTTA
ATCCCACTAATACTCGGGGCTCCTGATATAGCATTTCCTCGGCTAAATAATATAAGATTT
TGACTCCTTCCTCCAGCACTATTATTGCTCCTATCCTCAGCTGCCGTTGAAAGGGGGGCT
GGTACCGGATGAACAGTGTATCCGCCACTTGCTGGAAATTTAGCTCACGCTGGTGGTTCT
GTTGATTTAGCTATTTTTTCTCTACATTTAGCTGGTGTTTCATCTATTTTAGGCGCTGTA
AATTTTATTACCACTATTATTAATATACGATGACGGGGAATGCAATTTGAGCGACTTCCT
TTATTTGTTTGGTCGGTGATAATTACTGCTGTACTATTATTACTATCTCTTCCTGTTTTA
GCTGGTGCTATTACAATACTCCTAACTGATCGAAATTTTAACACGGCTTTTTTTGATCCA
GCCGGAGGTGGAGATCCAATTCTTTATCAACATCTCTTTTAATTTTTTGGTC
>Hap_22
GGTATGTGGGCAGGATTAGTTGGTACTGCTCTTACATTATTAATTCGTGCAGAGTTGGGG
CAGCCAGGGGCTTTACTTGGAGATGACCAACTTTATAATGTAATTGTTACAGCACATGCA
TTTGTAATAATTTTTTTCTTAGTAATACCGATAATAATTGGTGGTTTTGGTAATTGGTTA
ATCCCACTAATACTCGGGGCTCCTGATATAGCATTTCCTCGGCTAAATAATATAAGATTT
TGACTCCTTCCTCCAGCACTATTATTGCTCCTATCCTCAGCTGCCGTTGAAAGGGGGGCT
GGTACCGGATGAACAGTGTATCCGCCACTTGCTGGAAATTTAGCTCACGCTGGTGGTTCT
GTTGATTTAGCTATTTTTTCTCTACATTTAGCTGGTGTTTCATCTATTTTAGGCGCTGTA
AATTTTATTACCACTATTATTAATATACGATGACGGGGAATGCAATTTGAGCGACTTCCT
TTATTTGTTTGGTCGGTGATAATTACTGCTGTACTATTATTACTATCTCTTCCTGTTTTA
GCTGGTGCTATTACAATACTCCTAACTGATCGAAATTTTAACACGGCTTTTTTTGATCCA
GCCGGAGGTGGAGATCCAATTCTTTATCAACATCTCTTTTAATTTTTTGGTC
>Hap_19
GGTATGTGGGCAGGATTAGTTGGTACTGCTCTTAGATTATTAATTCGTGCAGAGTTGGGG
CAGCCAGGGGCTTTACTTGGAGATGACCAACTTTATAATGTAATTGTTACAGCACATGCA
TTTGTAATAATTTTTTTCTTAGTAATACCGATAATAATTGGTGGTTTTGGTAATTGGTTA
ATCCCACTAATACTCGGGGCTCCTGATATAGCATTTCCTCGGCTAAATAATATAAGATTT
TGACTCCTTCCTCCAGCACTATTATTGCTCCTATCCTCAGCTGCCGTTGAAAGGGGGGCT
GGTACCGGATGAACAGTGTATCCGCCACTTGCTGGAAATTTAGCTCACGCTGGTGGTTCT
GTTGATTTAGCTATTTTTTCTCTACATTTAGCTGGTGTTTCATCTATTTTAGGCGCTGTA
AATTTTATTACCACTATTATTAATATACGATGACGGGGAATGCAATTTGAGCGACTTCCT
TTATTTGTTTGGTCGGTGATAATTACTGCTGTACTATTATTACTATCTCTTCCTGTTTTA
GCTGGTGCTATTACAATACTCCTAACTGATCGAAATTTTAACACGGCTTTTTTTGATCCA
GCCGGAGGTGGAGATCCAATTCTTTATCAACATCTCTTTTGATTTTTTGGTC
>Hap_18
GGTATGTGGGCAGGATTAGTTGGTACTGCTCTTACATTATTAATTCGTGCAGAGTTGGGG
CAGCCAGGGGCTTTACTTGGAGATGACCAACTTTATAATGTAATTGTTACAGCACATGCA
TTTGTAATAATTTTTTTCTTAGTAATACCGATAATAATTGGTGGCTTTGGTAATTGGTTA
ATCCCACTAATACTCGGGGCTCCTGATATAGCATTTCCTCGGCTAAATAATATAAGATTT
TGACTCCTTCCTCCAGCACTATTATTGCTCCTATCCTCAGCTGCCGTTGAAAGGGGGGCT
GGTACCGGATGAACAGTGTATCCGCCACTTGCTGGAAATTTAGCTCACGCTGGTGGTTCT
GTTGATTTAGCTATTTTTTCTCTACATTTAGCTGGTGTTTCATCTATTTTAGGCGCTGTA
AATTTTATTACCACTATTATTAATATACGATGACGGGGAATGCAATTTGAGCGACTTCCT
TTATTTGTTTGGTCGGTGATAATTACTGCTGTACTATTATTACTATCTCTTCCTGTTTTA
GCTGGTGCTATTACAATACTCCTAACTGATCGAAATTTTAACACGGCTTTTTTTGATCCA
GCCGGAGGTGGAGATCCAATTCTTTATCAACATCTCTTTTAATTTTTTGGTC
>Hap_17
GGTATGTGGGCAGGATTAGTTGGTACTGCTCTTAGATTATTAATTCGTGCAGAGTTGGGG
CAGCCAGGGGCTTTACTTGGAGATGACCAACTTTATAATGTAATTGTTACAGCACATGCA
TTTGTAATAATTTTTTTCTTAGTAATACCGATAATAATTGGTGGCTTTGGTAATTGGTTA
ATCCCACTAATACTCGGGGCTCCTGATATAGCATTTCCTCGGCTAAATAATATAAGATTT
TGACTCCTTCCTCCAGCACTATTATTGCTCCTATCCTCAGCTGCCGTTGAAAGGGGGGCT
GGTACCGGATGAACAGTGTATCCGCCACTTGCTGGAAATTTAGCTCACGCTGGTGGTTCT
GTTGATTTAGCTATTTTTTCTCTACATTTAGCTGGTGTTTCATCTATTTTAGGCGCTGTA
AATTTTATTACCACTATTATTAATATACGATGACGGGGAATGCAATTTGAGCGACTTCCT
TTATTTGTTTGGTCGGTGATAATTACTGCTGTACTATTATTACTATCTCTTCCTGTTTTA
GCTGGTGCTATTACAATACTCCTAACTGATCGAAATTTTAACACGGCTTTTTTTGATCCA
GCCGGAGGTGGAGATCCAATTCTTTATCAACATCTCTTTTAATTTTTTGGTC
>Hap_16
GGTATGTGGGCAGGATTAGTTGGTACTGCTCTTAGATTATTAATTCGTGCAGAGTTGGGG
CAGCCAGGGGCTTTACTTGGAGATGACCAACTTTATAATGTAATTGTTACAGCACATGCA
TTTGTAATAATTTTTTTCTTAGTAATACCGATAATAATTGGTGGCTTTGGTAATTGGTTA
ATCCCACTAATACTCGGGGCTCCTGATATAGCATTTCCTCGACTAAATAATATAAGATTT
TGACTCCTTCCTCCAGCACTATTATTGCTCCTATCCTCAGCTGCCGTTGAAAGGGGGGCT
GGTACCGGATGAACAGTGTATCCGCCACTTGCTGGAAATTTAGCTCACGCTGGTGGTTCT
GTTGATTTAGCTATTTTTTCTCTACATTTAGCTGGTGTTTCATCTATTTTAGGCGCTGTA
AATTTTATTACCACTATTATTAATATACGATGACGGGGAATGCAATTTGAGCGACTTCCT
TTATTTGTTTGGTCGGTGATAATTACTGCTGTACTATTATTACTATCTCTTCCTGTTTTA
GCTGGTGCTATTACAATACTCCTAACTGATCGAAATTTTAACACGGCTTTTTTTGATCCA
GCCGGAGGTGGAGATCCAATTCTTTATCAACATCTCTTTTGATTTTTTGGTC
>Hap_24
GGTATGTGGGCAGGATTAGTTGGTACTGCTCTTAGATTATTAATTCGTGCACAGTTGGGG
CAGCCAGGGGCTTTACTTGGAGATGACCAACTTTATAATGTAATTGTTACAGCACATGCA
TTTGTAATAATTTTTTTCTTAGTAATACCGATAATAATTGGTGGCTTTGGTAATTGGTTA
ATCCCACTAATACTCGGGGCTCCTGATATAGCATTTCCTCGACTAAATAATATAAGATTT
TGACTCCTTCCTCCAGCACTATTATTGCTCCTATCCTCAGCTGCCGTTGAAAGGGGGGCT
GGTACCGGATGAACAGTGTATCCGCCACTTGCTGGAAATTTAGCTCACGCTGGTGGTTCT
GTTGATTTAGCTATTTTTTCTCTACATTTAGCTGGTGTTTCATCTATTTTAGGCGCTGTA
AATTTTATTACCACTATTATTAATATACGATGACGGGGAATGCAATTTGAGCGACTTCCT
TTATTTGTTTGGTCGGTGATAATTACTGCTGTACTATTATTACTATCTCTTCCTGTTTTA
GCTGGTGCTATTACAATACTCCTAACTGATCGAAATTTTAACACGGCTTTTTTTGATCCA
GCCGGAGGTGGAGATCCAATTCTTTATCAACATCTCTTTTGATTTTTTGGTC
>Hap_20
GGTATGTGGGCAGGATTAGTTGGTACTGCTCTTAGATTATTAATTCGTGCAGAGTTGGGG
CAGCCAGGGGCTTTACTTGGAGATGACCAACTTTATAATGTAATTGTTACAGCACATGCA
TTTGTAATAATTTTTTTCTTAGTAATACCGATAATAATTGGTGGCTTTGGTAATTGGTTA
ATCCCACTAATACTCGGGGCTCCTGATATAGCATTTCCTCGACTAAATAATATAAGATTT
TGACTCCTTCCTCCAGCACTATTATTGCTCCTATCCTCAGCTGCCGTTGAAAGGGGGGCT
GGTACCGGATGAACAGTGTATCCGCCACTTGCTGGAAATTTAGCTCACGCTGGTGGTTCT
GTTGATTTAGCTATTTTTTCTCTACATTTAGCTGGTGTTTCATCTATTTTAGGCGCTGTA
AATTTTATTACCACTATTATTAATATACGATGACGGGGAATGCAATTTGAGCGACTTCCT
TTATTTGTTTGGTCGGTGATAATTACTGCTGTACTATTATTACTATCTCTTCCTGTTTTA
GCTGGTGCTATTACAATACTCCTAACTGATCGAAATTTTAACACGGCTTTTTTTGATCCA
GCCGGAGGTGGAGATCCAATTCTTTATCAACATCTCTTTTAATTTTTTGGTC
>Hap_26
GGTATGTGGGCAGGATTAGTTGGTACTGCTCTTAGATTATTAATTCGTGCACCGTTGGGG
CAGCCAGGGGCTTTACTTGGAGATGACCAACTTTATAATGTAATTGTTACAGCACATGCA
TTTGTAATAATTTTTTTCTTAGTAATACCGATAATAATTGGTGGCTTTGGTAATTGGTTA
ATCCCACTAATACTCGGGGCTCCTGATATAGCATTTCCTCGGCTAAATAATATAAGATTT
TGACTCCTTCCTCCAGCACTATTATTGCTCCTATCCTCAGCTGCCGTTGAAAGGGGGGCT
GGTACCGGATGAACAGTGTATCCGCCACTTGCTGGAAATTTAGCTCACGCTGGTGGTTCT
GTTGATTTAGCTATTTTTTCTCTACATTTAGCTGGTGTTTCATCTATTTTAGGCGCTGTA
AATTTTATTACCACTATTATTAATATACGATGACGGGGAATGCAATTTGAACGACTTCCT
TTATTTGTTTGGTCGGTGATAATTACTGCTGTACTATTATTACTATCTCTTCCTGTTTTA
GCTGGTGCTATTACAATACTCCTAACTGATCGAAATTTTAACACGGCTTTTTTTGATCCA
GCCGGAGGTGGAGATCCAATTCTTTATCAACATCTCTTTTAATTTTTTGGTC
>Hap_25
GGTATGTGGGCAGGATTAGTTGGTACTGCTCTTAGATTATTAATTCGTGCAGAGTTGGGG
CAGCCAGGGGCTTTACTTGGAGATGACCAACTTTATAATGTAATTGTTACAGCACATGCA
TTTGTAATAATTTTTTTCTTAGTAATACCGATAATAATTGGTGGCTTTGGTAATTGGTTA
ATCCCACTAATACTCGGGGCTCCTGATATAGCATTTCCTCGGCTAAATAATATAAGATTT
TGACTCCTTCCTCCAGCACTATTATTGCTCCTATCCTCAGCTGCTGTTGAAAGGGGGGCT
GGTACCGGATGAACAGTGTATCCGCCACTTGCTGGAAATTTAGCTCACGCTGGTGGTTCT
GTTGATTTAGCTATTTTTTCTCTACATTTAGCTGGTGTTTCATCTATTTTAGGCGCTGTA
AATTTTATTACCACTATTATTAATATACGATGACGGGGAATGCAATTTGAGCGACTTCCT
TTATTTGTTTGGTCGGTGATAATTACTGCTGTACTATTATTACTATCTCTTCCTGTTTTA
GCTGGTGCTATTACAATACTCCTAACTGATCGAAATTTTAACACGGCTTTTTTTGATCCA
GCCGGAGGTGGAGATCCAATTCTTTATCAACATCTCTTTTAATTTTTTGGTC
>Hap_122
GGTATGTGGGCAGGATTAGTTGGTACTGCTCTTAGATTACTGATTCGTGCACAGTTGGGG
CAGCCAGGGGCTTTACTTGGAGATGATCAACTTTATAATGTAATTGTTACAGCACATGCA
TTTGTAATAATTTTTTTCTTAGTAATACCAATAATAATTGGTGGCTTTGGTAATTGGTTA
GTCCCATTAATACTCGGGGCTCCAGATATAGCATTTCCTCGGCTAAATAATATAAGATTT
TGACTCCTTCCTCCAGCACTATTATTGCTCCTATCCTCAGCTGCCGTTGAAAGGGGGGCT
GGTACCGGATGAACAGTGTATCCGCCACTTGCTGGAAATTTAGCTCACGCTGGTGGTTCT
GTTGATTTAGCTATTTTTTCTCTACATTTAGCTGGTGTTTCATCTATTTTAGGTGCTGTA
AATTTTATTACCACTATTATTAATATACGATGACGGGGAATGCAATTTGAGCGACTTCCT
TTATTTGTTTGGTCAGTGATAATTACTGCTGTACTATTATTACTATCTCTTCCTGTTTTA
GCTGGTGCTATTACAATACTCCTAACTGACCGAAATTTTAATACGGCTTTTTTTGACCCG
GCCGGAGGTGGAGATCCAATTCTTTATCAACATCTTTTTTAATTTTTTGGTC
>Hap_124
GGTATGTGGGCAGGATTAGTTGGTACTGCTCTTAGATTACTGATTCGTGCAGAGTTGGGG
CAGCCAGGGGCTTTACTTGGAGATGATCAACTTTATAATGTAATTGTTACAGCACATGCA
TTTGTAATAATTTTTTTCTTAGTAATACCAATAATAATTGGTGGCTTTGGTAATTGGTTA
GTCCCATTAATACTCGGGGCTCCAGATATAGCATTTCCTCGGCTAAATAATATAAGATTT
TGACTCCTTCCTCCAGCACTATTATTGCTCCTATCCTCAGCTGCCGTTGAAAGGGGGGCT
GGTACCGGATGAACAGTGTATCCGCCACTTGCTGGAAATTTAGCTCACGCTGGTGGTTCT
GTTGATTTAGCTATTTTTTCTCTACATTTAGCTGGTGTTTCATCTATTTTAGGTGCTGTA
AATTTTATTACCACTATTATTAATATACGATGACGGGGAATGCAATTTGAGCGACTTCCT
TTATTTGTTTGGTCAGTGATAATTACTGCTGTACTATTATTACTATCTCTTCCTGTTTTA
GCTGGTGCTATTACAATACTCCTAACTGACCGAAATTTTAATACGGCTTTTTTTGACCCG
GCCGGAGGTGGAGATCCAATTCTTTATCAACATCTTTTTTAATTTTTTGGTC
>Hap_125
GGTATGTGGGCAGGATTAGTTGGTACTGCTCTTAGATTACTGATTCGTGCAGAGTTGGGG
CAGCCAGGGGCTTTACTTGGAGATGATCAACTTTATAATGTAATTGTTACAGCACATGCA
TTTGTAATAATTTTTTTCTTAGTAATACCAATAATAATTGGTGGCTTTGGTAATTGGTTA
GTCCCATTAATACTCGGGGCTCCAGATATAGCATTTCCTCGGCTAAATAATATAAGATTT
TGACTCCTTCCTCCAGCACTATTATTGCTCCTATCCTCAGCTGCCGTTGAAAGGGGGGCT
GGTACCGGATGAACAGTGTATCCGCCACTTGCTGGAAATTTAACTCACGCTGGTGGTTCT
GTTGATTTAGCTATTTTTTCTCTACATTTACCTGGTGTTTCATCTATTTTAGGTGCTGTA
AATTTTATTACCACTATTATTAATATACGATGACGGGGAATGCAATTTGAGCGACTTCCT
TTATTTGTTTGGTCAGTGATAATTACTGCTGTACTATTATTACTATCTCTTCCTGTTTTA
GCTGGTGCTATTACAATACTCCTAACTGACCGAAATTTTAATACGGCTTTTTTTGACCCG
GCCGGAGGTGGAGATCCAATTCTTTATCAACATCTTTTTTAATTTTTTGGTC
>Hap_123
GGTATGTGGGCAGGATTAGTTGGTACTGCTCTTAGATTACTGATTCGTGCAGAGTTGGGG
CAGCCAGGGGCTTTACTTGGAGATGATCAACTTTATAATGTAATTGTTACAGCACATGCA
TTTGTAATAATTTTTTTCTTAGTAATACCAATAATAATTGGTGGCTTTGGTAATTGGTTA
GTCCCATTAATACTCGGGGCTCCAGATATAGCATTTCCTCGGCTAAATAATATAAGATTT
TGACTCCTTCCTCCAGCACTATTATTGCTCCTATCCTCAGCTGCCGTTGAAAGGGGGGCT
GGTACCGGATGAACAGTGTATCCGCCACTTGCTGGAAATTTAGCTCACGCTGGTGGTTCT
GTTGATTTAGCTATTTTTTCTCTACATTTAGCTGGTGTTTCATCTATTTTAGGTGCTGTA
AATTTTATTACCACTATTATTAATATACGATGACGGGGAATGCAATTTGAGCGACTTCCT
TTATTTGTTTGGTCAGTGATAATTACTGCTGTACTATTATTACTATCTCTTCCTGTTTTA
GCTGGTGCTATTACAATACTCCTAACTGACCGAAATTTTAATACGGCTTTTTTTGACCCG
GCCGGAGGTGGAGATCCAATTCTTTATCAACATCTTTTTTGATTTTTTGGTC
>Hap_126
GGTATGTGGGCAGGATTAGTTGGTACTGCTCTTAGATTACTGATTCGTGCAGAGTTGGGG
CAGCCAGGGGCTTTACTTGGAGATGATCAACTTTATAATGTAATTGTTACAGCACATGCA
TTTGTAATAATTTTTTTCTTAGTAATACCAATAATAATTGGTGGCTTTGGTAATTGGTTA
GTCCCATTAATACTCGGGGCTCCAGATATAGCATTTCCTCGGCTAAATAATATAAGATTT
TGACTCCTTCCTCCAGCACTATTATTGCTCCTATCCTCAGCTGCCGTTGAAAGGGGGGCT
GGTACCGGATGAACAGTGTATCCGCCACTTGCTGGAAATTTAGCTCACGCTGGTGGTTCT
GTTGATTTAGCTATTTTTTCTCTACATTTAGCTGGTGTTTCATCTATTTTAGGTGCTGTA
AATTTTATTACCACTATTATTAATATACGATGACGGGGAATGCAATTTGAGCGACTTCCT
TTATTTGTTTGGTCAGTGATAATTACTGCTGTACTATTATTACTATCTCTTCCTGTTTTA
GCTGGTGCTATTACAATACTCCTTACTGACCGAAATTTTAATACGGCTTTTTTTGACCCA
GCCGGAGGTGGAGATCCAATTCTTTATCAACATCTTTTTTGATTTTTTGGTC
>Hap_127
GGTATGTGGGCAGGATTAGTTGGTACTGCTCTTAGATTACTGATTCGTGCAGAGTTGGGG
CAGCCAGGGGCTTTACTTGGAGATGACCAACTTTATAATGTAATTGTTACAGCACATGCA
TTTGTAATAATTTTTTTCTTAGTAATACCAATAATAATTGGTGGCTTTGGTAATTGGTTA
GTCCCACTAATACTCGGGGCTCCAGATATAGCATTTCCTCGGCTAAATAATATAAGATTT
TGACTCCTTCCTCCAGCACTATTATTGCTCCTATCCTCAGCTGCCGTTGAAAGGGGGGCT
GGTACCGGATGAACAGTGTATCCGCCACTTGCTGGAAATTTAGCTCACGCTGGTGGTTCT
GTTGATTTAGCTATTTTTTCTCTACATTTAGCTGGTGTTTCATCTATTTTAGGTGCTGTA
AATTTTATTACCACTATTATTAATATACGATGACGGGGAATGCAATTTGAGCGACTTCCT
TTATTTGTTTGGTCAGTGATAATTACTGCTGTACTATTATTACTATCTCTCCCTGTTTTA
GCTGGTGCTATTACAATACTCCTAACTGACCGAAATTTTAATACGGCTTTTTTTGACCCA
GCCGGAGGTGGAGATCCAATTCTTTATCAACATCTTTTTTGATTTTTTGGTC
>Hap_128
GGTATGTGGGCAGGATTAGTTGGTACTGCCCTTACATTACTGATTCGTGCAGAGTTGGGG
CAGCCAGGAGCTTTACTTGGAGATGATCAACTTTATAATGTAATTGTTACAGCACATGCA
TTTGTAATAATTTTTTTCTTATTAATACCAATAATAATTGGTGGCTTTGGTAATTGATTA
GTCCCATTAATACTCGGGGCTCCTGATATAGCATTTCCTCGGCTAAATAATATAAGATTT
TGACTCCTTCCTCCAGCACTATTATTGCTCCTATCCTCAGCTGCCGTTGAAAGGGGGGCT
GGTACCGGATGAACAGTGTATCCGCCACTTGCTGGAAATTTAGCTCACGCTGGTGGTTCT
GTTGATTTAGCTATTTTTTCTCTACATTTAACTGGTGTTTCATCTATTTTAGGTGCTGTA
AATTTTATTACCACTATTATTAATATACGATGACGGGGAATGCAATTTGAGCGACTTCCT
TTATTTGTTTGGTCAGTGATAATTACTGCTGTACTATTATTACTATCTCTTCCTGTTTTA
GCTGGTGCTATTACAATACTCCTAACTGACCGAAATTTTAATACGGCTTTTTTTGACCCG
GCCGGAGGTGGAGATCCAATTCTTTATCAACATCTTTTTTGATTTTTTGGTC
>Hap_121
GGTATGTGAGCAGGATTAGTCGGTACTGCTCTTAGATTACTAATTCGTGCAGAGTTGGGG
CAGCCTGGGGCTTTACTTGGAGATGATCAACTTTATAATGTAATTGTTACAGCACATGCA
TTTGTAATAATTTTTTTCTTGGTGATACCAATAATAATTGGTGGCTTTGGTAATTGGCTA
GTCCCATTAATACTTGGGGCTCCTGATATAGCATTTCCTCGGCTGAATAATATAAGATTT
TGACTCCTTCCTCCAGCACTATTATTGCTCCTATCCTCAGCTGCCGTTGAAAGGGGGGCT
GGTACTGGATGAACAGTGTATCCGCCACTTGCTGGAAATTTAGCTCATGCTGGTGGTTCT
GTTGATTTAGCTATTTTTTCTCTACATTTAGCTGGTGTTTCATCTATTTTAGGTGCTGTA
AATTTTATTACCACTATTATTAATATACGATGACGGGGAATGCAATTTGAGCGACTTCCT
TTATTTGTTTGGTCGGTGATAATTACTGCTGTACTATTTCTACTATCTCTTCCTGTTTTA
GCTGGTGCTATTACAATACTCCTAACTGACCGAAATTTTAATACGGCTTTTTTTGACCCG
GCCGGAGGTGGAGATCCAATTCTTTATCAACATCTTTTTTAATTTTTTGGTC
>Hap_28
GGTATATGAGCAGGGTTAGTCGGTACTGCTCTTAGATTACTAATTCGTGCAGAGTTAGGG
CAGCCTGGGGCTTTACTTGGAGATGATCAACTTTATAATGTAATTGTTACAGCACATGCA
TTTGTAATAATTTTTTTCTTGGTGATACCAATAATAATTGGCGGCTTTGGTAACTGACTA
GTTCCACTTATACTTGGGGCTCCTGATATAGCATTTCCTCGACTAAATAACATAAGATTT
TGACTCCTTCCTCCAGCACTATTATTGCTTCTATCCTCAGCGGCTGTTGAGAGGGGGGCT
GGTACTGGGTGAACAGTATATCCGCCACTTGCCGGAAATTTAGCTCATGCTGGTGGCTCT
GTTGATTTAGCTATTTTTTCTTTACACTTAGCTGGTGTTTCATCTATTTTAGGTGCTGTA
AACTTTATTACCACTATTATTAATATACGATGACGAGGGATGCAATTTGAACGACTTCCT
TTATTTGTTTGGTCGGTAATAATCACTGCTGTGCTACTCCTATTATCTCTTCCTGTCTTA
GCTGGGGCCATTACAATACTTTTAACTGACCGAAATTTTAATACGGCTTTTTTTGATGCG
GCTGGGGGGGGCGATCCAATTCTTTATCAGCACCTTTTTTAATTTTTTGGTC
>Hap_40
GGTATATGAGCAGGGTTAGTCGGTACTGCTCTTAGATTACTAATTCGTGCAGAGTTAGGG
CAGCCTGGGGCTTTACTTGGAGATGATCAACTTTATAATGTAATTGTTACAGCACATGCA
TTTGTAATAATTTTTTTCTTGGTGATACCAATAATAATTGGCGGCTTTGGTAACTGACTA
GTTCCACTTATACTTGGGGCTCCTGATATAGCATTTCCTCGACTAAATAACATAAGATTT
TGATTCCTTCCTCCAGCACTATTATTGCTTCTATCCTCAGCGGCTGTTGAGAGGGGGGCT
GGTACTGGGTGAACAGTATATCCGCCACTTGCCGGAAATTTAGCTCATGCTGGTGGCTCT
GTTGATTTAGCTATTTTTTCTTTACACTTAGCTGGTGTTTCATCTATTTTAGGTGCTGTA
AACTTTATTACCACTATTATTAATATACGATGACGAGGGATGCAATTTGAACGACTTCCT
TTATTTGTTTGGTCGGTAATAATCACTGCTGTGCTACTCCTATTATCTCTTCCTGTCTTA
GCTGGGGCCATTACAATACTTTTAACTGACCGAAATTTTAATACGGCTTTTTTTGATCCG
GCTGGGGGGGGCGATCCAATTCTTTATCAACACCTTTTTTAATTTTTTGGTC
>Hap_27
GGTATATGAGCAGGGTTAGTCGGTACTGCTCTTAGATTACTAATTCGTGCAGAGTTAGGG
CAGCCTGGGGCTTTACTTGGAGATGATCAACTTTATAATGTAATTGTTACAGCACATGCA
TTTGTAATAATTTTTTTCTTGGTGATACCAATAATAATTGGCGGCTTTGGTAACTGACTA
GTTCCACTTATACTTGGGGCTCCTGATATAGCATTTCCTCGACTAAATAACATAAGATTT
TGACTCCTTCCTCCAGCACTATTATTGCTTCTATCCTCAGCGGCTGTTGAGAGGGGGGCT
GGTACTGGGTGAACAGTATATCCGCCACTTGCCGGAAATTTAGCTCATGCTGGTGGCTCT
GTTGATTTAGCTATTTTTTCTTTACACTTAGCTGGTGTTTCATCTATTTTAGGTGCTGTA
AACTTTATTACCACTATTATTAATATACGATGACGAGGGATGCAATTTGAACGACTTCCT
TTATTTGTTTGGTCGGTAATAATCACTGCTGTGCTACTCCTATTATCTCTTCCTGTCTTA
GCTGGGGCCATTACAATACTTTTAACTGACCGAAATTTTAATACGGCTTTTTTTGATCCG
GCTGGGGGGGGCGATCCAATTCTTTATCAACACCTTTTTTAATTTTTTGGTC
>Hap_41
GGTATATGAGCAGGGTTAGTCGGTACTGCTCTTAAATTACTAATTCGTGCACAGTTAGGG
CAGCCTGGGGCTTTACTTGGAGATGATCAACTTTATAATGTAATTGTTACAGCACATGCA
TTTGTAATAATTTTTTTCTTGGTGATACCAATAATAATTGGCGGCTTTGGTAACTGACTA
GTTCCACTTATACTTGGGGCTCCTGATATAGCATTTCCTCGACTAAATAACATAAGATTT
TGACTCCTTCCTCCAGCACTATTATTGCTTCTATCCTCAGCGGCTGTTGAGAGGGGGGCT
GGTACTGGGTGAACAGTATATCCGCCACTTGCCGGAAATTTAGCTCATGCTGGTGGCTCT
GTTGATTTAGCTATTTTTTCTTTACACTTAGCTGGTGTTTCATCTATTTTAGGTGCTGTA
AACTTTATTACCACTATTATTAATATACGATGACGAGGGATGCAATTTGAACGACTTCCT
TTATTTGTTTGGTCGGTAATAATCACTGCTGTGCTACTCCTATTATCTCTTCCTGTCTTA
GCTGGGGCCATTACAATACTTTTAACTGACCGAAATTTTAATACGGCTTTTTTTGATCCG
GCTGGGGGGGGCGATCCAATTCTTTATCAACACCTTTTTTAATTTTTTGGTC
>Hap_42
GGTATATGAGCAGGGTTAGTCGGTACTGCTCTTATATTACTAATTCTTGCGCACTTAGGG
CAGCCTGGGGCTTTACTTGGAGATGATCAACTTTATAATGTAATTGTTACAGCACATGCA
TTTGTAATAATTTTTTTCTTGGTGATACCAATAATAATTGGCGGCTTTGGTAACTGACTA
GTTCCACTTATACTTGGGGCTCCTGATATAGCATTTCCTCGACTAAATAACATAAGATTT
TGACTCCTTCCTCCAGCACTATTATTGCTTCTATCCTCAGCGGCTGTTGAGAGGGGGGCT
GGTACTGGGTGAACAGTATATCCGCCACTTGCCGGAAATTTAGCTCATGCTGGTGGCTCT
GTTGATTTAGCTATTTTTTCTTTACACTTAGCTGGTGTTTCATCTATTTTAGGTGCTGTA
AACTTTATTACCACTATTATTAATATACGATGACGAGGGATGCAATTTGAACGACTTCCT
TTATTTGTTTGGTCGGTAATAATCACTGCTGTGCTACTCCTATTATCTCTTCCTGTCTTA
GCTGGGGCCATTACAATACTTTTAACTGACCGAAATTTTAATACGGCTTTTTTTGATCCG
GCTCGGGGGGGCGATCCCATTCTTTATCAACACCTTTTTTAATTTTTTGGTC
>Hap_30
GGTATATGAGCAGGGTTAGTCGGTACTGCTCTTAGATTACTAATTCGTGCAGAGTTAGGG
CAGCCTGGGGCTTTACTTGGAGATGATCAACTTTATAATGTAATTGTTACAGCACATGCA
TTTGTAATAATTTTTTTCTTGGTGATACCAATAATAATTGGCGGCTTTGGTAACTGACTA
GTTCCACTTATACTTGGGGCTCCTGATATAGCATTTCCTCGACTAAATAACATAAGATTT
TGACTCCTTCCTCCAGCACTATTATTGCTTCTATCCTCAGCGGCTGTTGAGAGGGGGGCT
GGTACTGGGTGAACAGTATATCCGCCACTTGCCGGAAATTTAGCTCATGCTGGTGGCTCT
GTTGATTTAGCTATTTTTTCTTTACACTTAGCTGGTGTTTCATCTATTTTAGGTGCTGTA
AACTTTATTACCACTATTATTAATATACGATGACGAGGGATGCAATTTGAACGACTTCCT
TTATTTGTTTGGTCGGTAATAATCACTGCTGTGCTACTCCTATTATCTCTTCCTGTCTTA
GCTGGGGCCATTACAATACTTTTAACTGACCGAAATTTTAATACGGCTTTTTTTGATCCG
GCTGGGGGGGGCGATCCAATTCTTTATCAACACCTTTTTTGATTTTTTGGTC
>Hap_33
GGTATATGAGCAGGGTTAGTCGGTACTGCTCTTAGATTACTAATTCGTGCAGAGTTAGGG
CAGCCTGGGGCTTTACTTGGAGATGATCAACTTTATAATGTAATTGTTACAGCACATGCA
TTTGTAATAATTTTTTTCTTGGTGATACCAATAATAATTGGCGGCTTTGGTAACTGACTA
GTTCCACTTATACTTGGGGCTCCTGATATAGCATTTCCTCGACTAAATAACATAAGATTT
TGACTCCTTCCTCCAGCACTATTATTGCTTCTATCCTCAGCGGCTGTTGAGAGGGGGGCT
GGTACTGGGTGAACAGTATATCCGCCACTTGCCGGAAATTTAGCTCATGCTGGTGGCTCT
GTTGATTTAGCTATTTTTTCTTTACACTTAGCTGGTGTTTCATCTATTTTAGGTGCTGTA
AACTTTATTACCACTATTATTAATATACGATGACGAGGGATGCAATTTGAACGACTTCCT
TTATTTGTTTGGGCGGTAATAATCACTGCTGTGCTACTCCTATTATCTCTTCCTGTCTTA
GCTGGGGCCATTACAATACTTTTAACTGACCGAAATTTTAATACGGCTCTTTTTGATCCG
GCTGGCGCGGGCGATCCAATTCTTTATCAACACCTTTTTTGATTTTTTGGTC
>Hap_36
GGTATATGAGCAGGGTTATACGGTACTGCTCTTATATAACTAATTCGTGCAAAGTTAGGG
CAGCCTGGGGCTTTACTTGGAGATGATCAACTTTATAATGAATTTGTTACAGCACATGCA
TTTGTAAAAATTTTTTTCTTGTGGAAACCAATAAAAATTGGCGGCTTTGGTAACTGACTA
TTTCCCCTTATACTTGGGGCTCCTGATATATCATTTCCCCGACTAAAAAAAATAAAATTT
TGACTCCTTCCTCCCCCACTATTATTGCTCCTATCCTCACCGGCTGTTGAGAGGGGGGCT
GGTACTGGGTGAACAGTATATCCGCCACTTGCCGGAAATTTATCTCATGCTGGTGGCTCT
GTTGATTAATCTATTTTTTCTTTACACTTATCTGGTGTTTCATCTATTTTATGAGCTGTA
AACTTTATTACCACTATTATTAATATACGATGACGAGGGATGCAATTTGAACGACTTCCT
TTATTTGTTTGGTCGGTAATAAACACTGCTGTGCTACTCCTATTATCTCTTCCTGTCTTA
GCTGGGTGCATTACATTACTTTTAACTGACCGAAATTTTAATACGGCTTTTTTTGATCCG
GCTGGGGGGGGCGATCCAATTCTTTATCAACACCTTTTTTAATTTTTTGGTC
>Hap_37
GGTATATGAGCAGGGTTAATCGGTACTGCTCCTAAATTACTAATTCCTGCAAAATTAAGG
CAGCCTGGGGCTTTACTTGGAAAAGATCAACTTTATAATGGAATTGTTACCGCACATGCA
TTTGTAATAATTTTTTTCTTGGTGATACCAATAATAATTGGCGGCTTTGGTAACTGACTA
ATTCCACTTATACTTGGGGCTCCCGAAATAACATTTCCTCCACTAAATAACATAAAAATT
TGACTCCTTCCTCCCGCACTATTATTGCTTCCATCCTCAACGGCTGTTGAAAGGGGGGCT
GGTACTGGGTGAACAGTATATCCCCCACTTGCCCGAAATTTAACTCATGCTGGGGGCTCT
GGTGATTTAACTATTTTTTCTTTACACTTAACTGGGGTTTCATCTATTTTAAGTGCTGTA
AACTTTATTACCACTATTATTAATATACGATGACCAGGGATGCAATTTGAACGACTTCCT
TTATTTGTTTGGTCGGTAATAATCACTGCTGTGCTACTCCTATTATCTCTTCCTGTCTTA
ACTGGGGCCATTACAATACTTTTAACTGACCGAAATTTTAATACGGCTTTTTTTGATCCG
GCTGGGGGGGGCGATCCAATTCTTTATCAACACCTTTTTTAATTTTTTGGTC
>Hap_38
GGTATATGAGCAGGGTTAGTCGGTACTGCTCTTACATTACTAATTCGTGCAGAGTTAGGG
CAGCCTGGGGCTTTACTTGGAGATGATCAACTTTATAATGTAATTGTTACAGCACATGCA
TTTGTAATAATTTTTTTCTTGGTGATACCAATAATAATTGGCGGCTTTGGTAACTGACTA
GTTCCACTTATACTTGGGGCTCCTGATATAGCATTTCCTCTACTGAATAACATAAAATTT
TGACTCCTTCCTCCACCACTATTATTGCTTCTATCCTCAACGGCTGTTGAGAGGGGGGCT
GGTACTGGGTGAACAGTATATCCGCCACTTGCCGGAAATTTAACTCATGCTGGTGGCTCT
GTTGATTTAGCTATTTTTTCTTTACACTTACCTGGTGTTTCATCTATTTTAAGTGCTGTA
AACTTTATTACCACTATTATTAATATACGATGACGAGGGATGCAATTTGAACGACTTCCT
TTATTTGTTTGGGCGGGAATAATCACTGCTGTGCTACTCCTATTATCTCTTCCTGTCTTA
GCTGGGGCCATTACAATACTTTTAACTGATCGAAATTTTAATACGGCTTTTTTTGATCCG
GCTGGGGGGGGCGATCCAATTCTTTATCAACACCTTTTTTAATTTTTTGGTC
>Hap_44
GGGATATGAGCAGGGTTAGTCGGTACTGCTCTTATATTACTAATTCGTGCAGAGTTAGGG
CAGCCTGGGGCTTTACTTGGAGATGATCAACTTTATAATGTAATTGTTACAGCACATGCA
TTTGTAATAATTTTTTTCTTGGTGATACCAATAATAATTGGCGGCTTTGGTAACTGACTA
GTTCCACTTATACATGGGGCTCCTGATATAGCATTTCCTCGACTGAATAACATAAGATTT
TGACTCCTTCCTCCACCACTATTATTGCTTCTATCCTCAGCGGCTGTTGAGAGGGGGGCT
GGTACTGGGTGAACAGTATATCCGCCACTTGCCGGAAATTTAGCTCATGCTGGTGGCTCT
GTTGATTTAGCTATTTTTTCTTTACACTTAGCTGGTGTTTCATCTATTTTAGGTGCTGTA
AACTTTATTACCACTATTATTAATATACGATGACGAGGGATGCAATTTGAACGACTTCCT
TTATTTGTTTGGTCGGTAATAATCACTGCTGTGCTACTCCTATTATCTCTTCCTGTCTTA
GCTGGGGCCATTACAATACTTTTAACTGATCGAAATTTTAATACGGCTTTTTTTGATCCG
GCTGGGGGGGGCGATCCAATTCTTTATCAACACCTTTTTTAATTTTTTGGTC
>Hap_39
GGTATATGAGCAGGGTTAGTCGGTACTGCTCTTACATTACTAATTCGTGCAGAGTTAGGG
CAGCCTGGGGCTTTACTTGGAGATGATCAACTTTATAATGTAATTGTTACAGCACATGCA
TTTGTAATAATTTTTTTCTTGGTGATACCAATAATAATTGGCGGCTTTGGTAACTGACTA
GTTCCACTTATACTTGGGGCTCCTGATATAGCATTTCCTCGACTGAATAACATAAGATTT
TGACTCCTTCCTCCAGCACTATTATTGCTTCTATCCTCACCGGCTGTTGAGAGGGGGGCT
GGTACTGGGTGAACAGTATATCCGCCACTTGCCGGAAATTTAGCTCATGCTGGTGGCTCT
GTTGATTTAGCTATTTTTTCTTTACACTTAGCTGGTGTTTCATCTATTTTAGGTGCTGTA
AACTTTATTACCACTATTATTAATATACGATGACGAGGGATGCAATTTGAACGACTTCCT
TTATTTGTTTGGTCGGTAATAATCACTGCTGTGCTACTCCTATTATCTCTTCCTGTCTTA
GCTGGGGCCATTACAATACTTTTAACTGATCGAAATTTTAATACGGCTTTTTTTGATCCG
GCTGGGGGGGGCGATCCAATTCTTTATCAACACCTTTTTTAATTTTTTGGTC
>Hap_43
GGTATATGAGCAGGGTTAGTCGGTACTGCTCTTACATTACTAATTCGTGCAGAGTTAGGG
CAGCCTGGGGCTTTACTTGGAGATGATCAACTTTATAATGTAATTGTTACAGCACATGCA
TTTGTAATAATTTTTTTCTTGGTGATACCAATAATAATTGGCGGCTTTGGTAACTGACTA
GTTCCACTTATACTTGGGGCTCCTGATATAGCATTTCCTCGACTGAATAACATAAGATTT
TGACTCCTTCCTCCAGCACTATTATTGCTTCTATCCTCAGCGGCTGTTGAGAGGGGGGCT
GGTACTGGGTGAACAGTATATCCGCCACTTGCCGGAAATTTAGCTCATGCTGGTGGCTCT
GTTGATTTAGCTATTTTTTCTTTACACTTAGCTGGTGTTTCATCTATTTTAGGTGCTGTA
AACTTTATTACCACTATTATTAATATACGATGACGAGGGATGCAATTTGAACGACTTCCT
TTATTTGTTTGGTCGGTAATAATCACTGCTGTGCTACTCCTATTATCTCTTCCTGTCTTA
GCTGGGGCCATTACAATACTTTTAACTGATCGAAATTTTAATACGGCTTTTTTTGATCCG
GCTGGGGGGGGCGATCCAATTCTTTATCAACACCTTTTTTAATTTTTTGGTC
>Hap_29
GGTATATGAGCAGGGTTAGTCGGTACTGCTCTTAGATTACTAATTCGTGCAGAGTTAGGG
CAGCCTGGGGCTTTACTTGGAGATGATCAACTTTATAATGTAATTGTTACAGCACATGCA
TTTGTAATAATTTTTTTCTTGGTGATACCAATAATAATTGGCGGCTTTGGTAACTGACTA
GTTCCACTTATACTTGGGGCTCCTGATATAGCATTTCCTCGACTGAATAACATAAGATTT
TGACTCCTTCCTCCAGCACTATTATTGCTTCTATCCTCAGCGGCTGTTGAGAGGGGGGCT
GGTACTGGGTGAACAGTATATCCGCCACTTGCCGGAAATTTAGCTCATGCTGGTGGCTCT
GTTGATTTAGCTATTTTTTCTTTACACTTAGCTGGTGTTTCATCTATTTTAGGTGCTGTA
AACTTTATTACCACTATTATTAATATACGATGACGAGGGATGCAATTTGAACGACTTCCT
TTATTTGTTTGGTCGGTAATAATCACTGCTGTGCTACTCCTATTATCTCTTCCTGTCTTA
GCTGGGGCCATTACAATACTTTTAACTGATCGAAATTTTAATACGGCTTTTTTTGATCCG
GCTGGGGGGGGCGATCCAATTCTTTATCAACACCTTTTTTAATTTTTTGGTC
>Hap_34
GGTATATGAGCAGGGTTAGTCGGTACTGCTCTTAGATTACTAATTCGTGCAGAGTTAGGG
CAGCCTGGGGCTTTACTTGGAGATGATCAACTTTATAATGTAATTGTTACAGCACATGCA
TTTGTAATAATTTTTTTCTTGGTGATACCAATAATAATTGGCGGCTTTGGTAACTGACTA
GTTCCACTTATACTTGGGGCTCCTGATATAGCATTTCCTCGACTGAATAACATAAGATTT
TGACTCCTTCCTCCAGCACTATTATTGCTTCTATCCTCAGCGGCTGTTGAGAGGGGGGCT
GGTACTGGGTGAACAGTATATCCGCCACTTGCCGGAAATTTAGCTCATGCTGGTGGCTCT
GTTGATTTAGCTATTTTTTCTTTACACTTAGCTGGTGTTTCATCTATTTTAGGTGCTGTA
AACTTTATTACCACTATTATTAATATACGATGACGAGGGATGCAATTTGAACGACTTCCT
TTATTTGTTTGGTCGGTAATAATCACTGCTGTGCTACTCCTATTATCTCTTCCTGTCTTA
GCTGGGGCCATTACAATACTTTTAACTGATCGAAATTTTAATACGGCTTTTTTTGATCCG
GCTGGGGGGGGCGATCCAATTCTTTATCAACACCTTTTTTGATTTTTTGGTC
>Hap_45
GGTATATGAGCAGGGTTAGTCGGTACTGCTCTTAGATTACTAATTCGTGCAGAGTTAGGG
CAGCCTGGGGCTTTACTTGGAGATGATCAACTTTATAATGTAATTGTTACAGCACATGCA
TTTGTAATAATTTTTTTCTTGGTGATACCAATAATAATTGGCGGCTTTGGTAACTGACTA
GTTCCACTTATACTTGGGGCTCCTGATATAGCATTTCCTCGACTGAATAACATAAGATTT
TGACTCCTTCCTCCAGCACTATTATTGCTTCTATCCTCAGCGGCTGTTGAGAGGGGGGCT
GGTACTGGGTGAACAGTATATCCGCCACTTGCCGGAAATTTAGCTCATGCTGGTGGCTCT
GTTGATTTAGCTATTTTTTCTTTACACTTAGCTGGTGTTTCATCTATTTTAGGTGCTGTA
AACTTTATTACCACTATTATTAATATACGATGACGAGGGATGCAATTTGAACGACTTCCT
TTATTTGTTTGGTCGGTAATAATCACTGCTGTGCTACTCCTATTATCTCTTCCTGTATTA
GCTGGGGCCATTACAATACTTTTAACTGATCGAAATTTTAATACGGCTTTTTTTGATCCG
GCTGGGGGGGGCGATCCAATTCTTTATCAACACCTTTTTTGATTTTTTGGTC
>Hap_46
GGTATATGAGCAGGGTTAGTCGGTACTGCTCTTAGATTACTAATTCGTGCATAGTTAGGG
CAGCCTGGGGCTTTACTTGGAGATGATCAACTTTATAATGTAATTGTTACAGCACATGCA
TTTGTAATAATTTTTTTCTTGGTGATACCAATAATAATTGGCGGCTTTGGTAACTGACTA
GTTCCACTTATACTTGGGGCTCCTGATATAGCATTTCCTCGACTGAATAACATAAGATTT
TGACTCCTTCCTCCAGCACTATTATTGCTTCTATCCTCAGCGGCTGTTGAGAGGGGGGCT
GGTACTGGGTGAACAGTATATCCGCCACTTGCCGGAAATTTAGCTCATGCTGGTGGCTCT
GTTGATTTAGCTATTTTTTCTTTACACTTAGCTGGTGTTTCATCTATTTTAGGTGCTGTA
AACTTTATTACCACTATTATTAATATACGATGACGAGGGATGCAATTTGAACGACTTCCT
TTATTTGTTTGGTCGGTAATAATCACTGCTGTGCTACTCCTATTATCTCTTCCTGTCTTA
GCTGGGGCCATTACAATACTTTTAACTGATCGAAATTTTAATACGGCTTTTTTTGATCCG
GCTGGGGGGGGCGATCCAATTCTTTATCAACACCTTTTTTGATTTTTTGGTC
>Hap_31
GGTATATGAGCAGGGTTAGTCGGTACTGCTCTTAGATTACTAATTCGTGCAGAGTTAGGG
CAGCCTGGGGCTTTACTTGGAGATGATCAACTTTATAATGTAATTGTTACAGCACATGCA
TTTGTAATAATTTTTTTCTTGGTGATACCAATAATAATTGGCGGCTTTGGTAACTGACTA
GTTCCACTTATACTTGGGGCTCCTGATATAGCATTTCCTCGACTGAATAACATAAGATTT
TGACTCCTTCCTCCAGCACTATTATTGCTTCTATCCTCAGCGGCTGTTGAGAGGGGGGCT
GGTACTGGGTGAACAGTATATCCGCCACTTGCCGGAAATTTAGCTCATGCTGGTGGCTCT
GTTGATTTAGCTATTTTTTCTTTACACTTAGCTGGTGTTTCATCTATTTTAGGTGCTGTA
AACTTTATTACCACTATTATTAATATACGATGACGAGGGATGCAATTTGAACGACTTCCT
TTATTTGTTTGGTCGGTAATAATCACTGCTGTGCTACTCCTATTATCTCTTCCTGTCTTA
GCTGGGGCCATTACAATACTTTTAACTGACCGAAATTTTAATACGGCTTTTTTTGATCCG
GCTGGGGGGGGCGATCCAATTCTTTATCAACACCTTTTTTGATTTTTTGGTC
>Hap_32
GGTATATGAGCAGGGTTAGTCGGTACTGCTCTTAGATTACTAATTCGTGCAGAGTTAGGG
CAGCCTGGGGCTTTACTTGGAGATGATCAACTTTATAATGTAATTGTTACAGCACATGCA
TTTGTAATAATTTTTTTCTTGGTGATACCAATAATAATTGGCGGCTTTGGTAACTGACTA
GTTCCACTTATACTTGGGGCTCCTGATATAGCATTTCCTCGACTGAATAACATAAGATTT
TGACTCCTTCCTCCAGCACTATTATTGCTTCTATCCTCAGCGGCTGTTGAGAGGGGGGCT
GGTACTGGGTGAACAGTATATCCGCCACTTGCCGGAAATTTAGCTCATGCTGGTGGCTCT
GTTGATTTAGCTATTTTTTCTTTACACTTAGCTGGTGTTTCATCTATTTTGGGTGCTGTA
AACTTTATTACCACTATTATTAATATACGATGACGAGGGATGCAATTTGAACGACTTCCT
TTATTTGTTTGGTCGGTAATAATCACTGCTGTGCTACTCCTATTATCTCTTCCTGTCTTA
GCTGGGGCCATTACAATACTTTTAACTGACCGAAATTTTAATACGGCTTTTTTTGATCCG
GCTGGGGGGGGCGATCCAATTCTTTATCAACACCTTTTTTGATTTTTTGGTC
>Hap_35
GGTATATGAGCAGGGTTAGTCGGTACTGCTCTTAGATTACTAATTCGTGCAGAGTTAGGG
CAGCCTGGGGCTTTACTTGGAGATGATCAACTTTATAATGTAATTGTTACAGCACATGCA
TTTGTAATAATTTTTTTCTTGGTGATACCAATAATAATTGGCGGCTTTGGTAACTGACTA
GTTCCACTTATACTTGGGGCTCCTGATATAGCATTTCCTCGACTGAATAACATAAGATTT
TGACTCCTTCCTCCAGCACTATTATTGCTTCTATCCTCAGCGGCTGTTGAGAGGGGGGCT
GGTACTGGGTGAACAGTATATCCGCCACTTGCCGGAAATTTAGCTCATGCTGGTGGCTCT
GTTGATTTAGCTATTTTTTCTTTACACTTAGCTGGTGTTTCATCTATTTTAGGTGCTGTA
AACTTTATTACCACTATTATTAATATACGATGACGAGGGATGCAATTTGAACGACTTCCT
TTATTTGTTTGGTCGGTAATAATCACTGCTGTGCTACTCCTATTATCTCTTCCTGTCTTA
GCTGGGGCCATTACAATACTTTTAACTGACCGAAATTTTAATACGGCTTTTTTTGATCCG
GCTGGGGGGGGCGATCCAATTCTTTATCAACACCTTTTTTAATTTTTTGGTC
>Hap_47
GGTATATGAGCAGGGTTAGTCGGTACTGCTCTTAGATTACTAATTCGTGCAGAGTTAGGG
CAGCCTGGGGCTTTACTTGGAGATGATCAACTTTATAATGTAATTGTTACAGCACATGCA
TTTGTAATAATTTTTTTCTTGGTGATACCAATAATAATTGGCGGCTTTGGTAACTGACTA
GTTCCACTTATACTTGGGGCTCCTGATATAGCATTTCCTCGACTGAATAACATAAGATTT
TGACTCCTTCCTCCAGCACTATTATTGCTTCTATCCTCAGCGGCTGTTGAGAGGGGGGCT
GGTACTGGGTGAACAGTATATCCGCCACTTGCCGGAAATTTAGCTCATGCTGGTGGCTCT
GTTGATTTAGCTATTTTTTCTTTACACTTAGCTGGTGTTTCATCTATTTTAGGTGCTGTA
AACTTTATTACCACTATTATTAATATACGATGACGAGGAATGCAATTTGAACGACTTCCT
TTATTTGTTTGGTCGGTAATAATCACTGCTGTGCTACTCCTATTATCTCTTCCTGTCTTA
GCTGGGGCCATTACAATACTTTTAACTGACCGAAATTTTAATACGGCTTTTTTTGATCCG
GCTGGGGGGGGCGATCCAATTCTTTATCAACACCTTTTTTAATTTTTTGGTC
>Hap_48
GGTATATGAGCAGGGTTAGTCGGTACTGCTCTTACATTACTAATTCGTGCAGAGTTAGGG
CAGCCTGGGGCTTTACTTGGAGATGATCAACTTTATAATGTAATTGTTACAGCACATGCA
TTTGTAATAATTTTTTTCTTGGTGATACCAATAATAATTGGCGGCTTTGGTAACTGACTA
GTTCCACTTATACTTGGGGCTCCTGATATAGCATTTCCTCGACTGAATAACATAAGATTT
TGACTCCTTCCTCCAGCACTATTATTGCTTCTATCCTCAGCGGCTGTTGAGAGGGGAGCC
GGTACTGGGTGAACAGTATATCCGCCGCTTGCCGGAAATTTAGCTCATGCTGGTGGCTCT
GTTGATTTAGCTATTTTTTCTTTACACTTAGCTGGTGTTTCATCTATTTTAGGTGCTGTA
AACTTTATTACCACTATTATTAATATACGATGACGAGGAATGCAATTTGAACGACTTCCT
TTATTTGTTTGGTCGGTAATAATCACTGCTGTGCTACTTTTATTATCTCTTCCTGTCTTA
GCTGGGGCCATTACAATACTTTTAACTGACCGAAATTTTAATACGGCTTTTTTTGATCCG
GCTGGGGGGGGCGATCCAATTCTTTATCAACACCTTTTTTAATTTTTTGGTC
>Hap_49
GGTATATGAGCAGGGTTAGTCGGTACTGCTCTTAGATTACTAATTCGTGCAGAGTTAGGG
CAGCCTGGGGCTTTACTTGGAGATGATCAACTTTATAATGTAATTGTTACAGCACATGCA
TTTGTAATAATTTTTTTCTTGGTGATACCAATAATAATTGGCGGCTTTGGTAACTGACTA
GTTCCACTTATACTTGGGGCTCCTGATATAGCATTTCCTCGACTGAATAACATAAGATTT
TGACTCCTTCCTCCAGCACTATTATTGCTTCTATCCTCAGCGGCTGTTGAGAGGGGAGCC
GGTACTGGGTGAACAGTATATCCGCCGCTTGCCGGAAATTTAGCTCATGCTGGTGGCTCT
GTTGATTTAGCTATTTTTTCTTTACACTTAGCTGGTGTTTCATCTATTTTAGGTGCTGTA
AACTTTATTACCACTATTATTAATATACGATGACGAGGAATGCAATTTGAACGACTTCCT
TTATTTGTTTGGTCGGTAATAATCACTGCTGTGCTACTTTTATTATCTCTTCCTGTCTTA
GCTGGGGCCATTACAATACTTTTAACTGACCGAAATTTTAATACGGCTTTTTTTGATCCG
GCTGGGGGGGGCGATCCAATTCTTTATCAACACCTTTTTTAATTTTTTGGTC
>Hap_50
GGTATATGAGCAGGGTTAGTCGGTACTGCTCTTAGATTACTAATTCGTGCAGAGTTAGGG
CAGCCTGGGGCTTTACTTGGAGATGATCAACTTTATAATGTAATTGTTACAGCACATGCA
TTTGTAATAATTTTTTTCTTGGTGATACCAATAATAATTGGCGGCTTTGGTAACTGACTA
GTTCCACTTATACTTGGGGCTCCTGATATAGCATTTCCTCGACTGAATAACATAAGATTT
TGACTCCTTCCTCCAGCACTATTATTGCTTCTATCCTCAGCGGCTGTTGAGAGGGGAGCT
GGTACTGGGTGAACAGTATATCCGCCGCTTGCCGGAAATTTAGCCCATGCCGGTGGCTCT
GTTGATTTAGCTATTTTTTCTTTACACTTAGCTGGTGTTTCATCTATTTTAGGTGCTGTA
AACTTTATTACCACTATTATTAATATACGATGACGAGGAATGCAATTTGAACGACTTCCT
TTATTTGTTTGGTCGGTAATAATCACTGCTGTGCTACTCTTATTATCTCTTCCTGTCTTA
GCTGGGGCCATTACAATACTTTTAACTGACCGAAATTTTAATACGGCTTTTTTTGATCCG
GCTGGGGGGGGCGATCCAATTCTTTATCAACACCTTTTTTGATTTTTTGGTC
>Hap_56
GGTATATGAGCAGGGTTAGTCGGTACTGCTCTTAGATTACTAATTCGTGCAGCGTTAGGG
CAGCCTGGGGCTTTACTTGGAGATGATCAACTTTATAATGTAATTGTTACAGCACATGCA
TTTGTAATAATTTTTTTCTTGGTGATACCAATAATAATTGGCGGCTTTGGTAACTGACTA
GTTCCACTTATACTTGGGGCTCCTGATATAGCATTTCCTCGACTGAATAACATAAGATTT
TGACTCCTTCCTCCAGCACTATTATTGCTTCTATCCTCAGCGGCTGTTGAGAGGGGAGCT
GGTACTGGGTGAACAGTATATCCGCCGCTTGCCGGAAATTTAGCCCATGCCGGTGGCTCT
GTTGATTTAGCTATTTTTTCTTTACACTTAGCTGGTGTTTCATCTATTTTAGGTGCTGTA
AACTTTATTACCACTATTATTAATATACGATGACGAGGAATGCAATTTGAACGACTTCCT
TTATTTGTTTGGTCGGTAATAATCACTGCTGTGCTACTCTTATTATCTCTTCCTGTCTTA
GCTGGGGCCATTACAATACTTTTAACTGACCGAAATTTTAATACGGCTTTTTTTGATCCG
GCTGGGGGGGGCGATACAATTCTTTATCAACACCTTTTTTGATTTTTTGGTC
>Hap_54
GGTATATGAGCAGGGTTAGTCGGTACTGCTCTTAGATTACTAATTCGTGCAGAGTTAGGG
CAGCCTGGGGCTTTACTTGGAGATGATCAACTTTATAATGTAATTGTTACAGCACATGCA
TTTGTAATAATTTTTTTCTTGGTGATACCAATAATAATTGGCGGCTTTGGTAACTGACTA
GTTCCACTTATACTTGGGGCTCCTGATATAGCATTTCCTCGACTGAATAACATAAGATTT
TGACTCCTTCCTCCAGCACTATTATTGCTTCTATCCTCAGCGGCTGTTGAGAGGGGAGCT
GGTACTGGGTGAACAGTATATCCGCCGCTTGCCGGAAATTTAGCCCATGCCGGTGGCTCT
GTTGATTTAGCTATTTTTTCTTTACACTTAGCTGGTGTTTCATCTATTTTAGGTGCTGTA
AACTTTATTACCACTATTATTAATATACGATGACGAGGAATGCAATTTGAACGACTTCCT
TTATTTGTTTGGTCGGTAATAATCACTGCTGTGCTACTCTTATTATCTCTTCCTGTCTTA
GCTGGGGCCATTACAATACTTTTAACTGACCGAAATTTTAATACGGCTTTTTTTGATCCG
GCTGGGGGGGGCGATCCCATTCTTTATCAACCCCTTTTTTGATTTTTTGGTC
>Hap_51
GGTATATGAGCAGGGTTAGTCGGTACTGCTCTTAGATTACTAATTCGTGCAGAGTTAGGG
CAGCCTGGGGCTTTACTTGGGGATGATCAACTTTATAATGTAATTGTTACAGCACATGCA
TTTGTAATAATTTTTTTCTTGGTGATACCAATAATAATTGGCGGCTTTGGTAACTGACTA
GTTCCACTTATACTTGGGGCTCCTGATATAGCATTTCCTCGACTGAATAACATAAGATTT
TGACTCCTTCCTCCAGCACTATTATTGCTTCTATCCTCAGCGGCTGTTGAGAGGGGAGCT
GGTACTGGGTGAACAGTATATCCGCCGCTTGCCGGAAATTTAGCCCATGCCGGTGGCTCT
GTTGATTTAGCTATTTTTTCTTTACACTTAGCTGGTGTTTCATCTATTTTAGGTGCTGTA
AACTTTATTACCACTATTATTAATATACGATGACGAGGAATGCAATTTGAACGACTTCCT
TTATTTGTTTGGTCGGTAATAATCACTGCTGTGCTACTCTTATTATCTCTTCCTGTCTTA
GCTGGGGCCATTACAATACTTTTAACTGACCGAAATTTTAATACGGCTTTTTTTGATCCG
GCTGGGGGGGGCGATCCAATTCTTTATCAACACCTTTTTTGATTTTTTGGTC
>Hap_55
GGTATATGAGCAGGGTTAGTCGGTACTGCTCTTAGATTACTAATTCGTGCAGAGTTAGGG
CAGCCTGGGGCTTTACTTGGGGATGATCAACTTTATAATGTAATTGTTACAGCACATGCA
TTTGTAATAATTTTTTTCTTGGTGATACCAATAATAATTGGCGGCTTTGGTAACTGACTA
GTTCCACTTATACTTGGGGCTCCTGATATAGCATTTCCTCGACTGAATAACATAAGATTT
TGACTCCTTCCTCCAGCACTATTATTGCTTCTATCCTCAGCGGCTGTTGAGAGGGGAGCT
GGTACTGGGTGAACAGTATATCCGCCGCTTGCCGGAAATTTAGCCCATGCCGGTGGCTCT
GTTGATTTAGCTATTTTTTCTTTACACTTAGCTGGTGTTTCATCTATTTTAGGTGCTGTA
AACTTTATTACCACTATTATTAATATACGATGACGAGGAATGCAATTTGAACGACTTCCT
TTATTTGTTTGGTCGGTAATAATCACTGCTGTGCTACTCTTATTATCTCTTCCTGTCTTA
GCTGGGGCCATTACAATACTTTTAACTGACCGAAATTTTAATACGGCTTTTTTTGATCCG
GCTGGGGGGGGCGATCCAATTCTTTATCAACACCTTTTTTAATTTTTTGGTC
>Hap_57
GGTATATGAGCAGGGTTAGTCAGTACTGCTCTTAGATTACTAATTCGTGCAGAGTTAGGG
CAGCCTGGGGCTTTACTTGGAGATGATCAACTTTATAATGTAATTGTTACAGCACATGCA
TTTGTAATAATTTTTTTCTTGGTGATACCAATAATAATTGGCGGCTTTGGTAACTGACTA
GTTCCACTTATACTTGGGGCTCCTGATATAGCATTTCCTCGACTGAATAACATACGATTT
TGACTCCTTCCTCCAGCACTATTATTGCTTCTATCCTCAGCGGCTGTTGAGAGGGGAGCT
GGTACTGGGTGAACAGTATATCCGCCGCTTGCCGGAAATTTACCCCATGCCGGTGGCTCT
GTTGATTTAGCTATTTTTTCTTTACACTTAGCTGGTGTTTCATCTATTTTAGGTGCTGTA
AACTTTATTACCACTATTATTAATATACGAAGACGAGGAATGCAATTTGAACGACTTCCT
TTATTTGTTTGGTCGGTAATAATCACTGCTGTGCTACTCTTATTATCTCTTCCTGTCTTA
ACTGGGGTCATTACAATACTTTTAACTGACCGAAATTTTAATACTGCTTTTTTTGATCCG
GCTGGGGGGGGCGATCCAATTCTTTATCAACACCTTTTTTAATTTTTTGGTC
>Hap_58
GGTATATGAGCAGGGTTAGTCGGTACTGCTCTTAGATTACTAATTCGTGCAGAGTTAGGG
CAGCCTGGGGCTTTACTTGGAGATGATCAACTTTATAATGTAATTGTTACAGCACATGCA
TTTGTAATAATTTTTTTCTTGGTGATACCAATAATAATTGGCGGCTTTGGTAACTGACTA
GTTCCACTTATACTTGGGGCTCCTGATATAGCATTTCCTCGACTGAATAACATAAGATTT
TGACTCCTTCCTCCAGCACTATTATTGCTTCTATCCTCAGCGGCTGTTGAGAGGGGAGCT
GGTACTGGGTGAACAGTATATCCGCCGCTTGCCGGAAATTTAGCCCATGCCGGTGGCTCT
GTTGATTTAGCTATTTTTTCTTTACACTTAGCTGGTGTTTCATCTATTTTAGGTGCTGTA
AACTTTATTACCACTATTATTAATATACGATGACGAGGAATGCAATTTGAACGACTTCCT
TTATTTGTTTGGTCGGTAATAATCACTGCTGTGCTACTCTTATTATCTCTTCCTGTCTTA
GCTGGGGCCATTACAATACTTTTAACTGACCGAAATTTTAATACTGCTTTTTTTGATCCG
GCTGGGGGGGGCGATCCAATTCTTTATCAACACCTTTTTTGATTTTTTGGTC
>Hap_52
GGTATATGAGCAGGGTTAGTCGGTACTGCTCTTAGATTACTAATTCGTGCAGAGTTAGGG
CAGCCTGGGGCTTTACTTGGAGATGATCAACTTTATAATGTAATTGTTACAGCACATGCA
TTTGTAATAATTTTTTTCTTGGTGATACCAATAATAATTGGCGGCTTTGGTAACTGACTA
GTTCCACTTATACTTGGGGCTCCTGATATAGCATTTCCTCGACTGAATAACATAAGATTT
TGACTCCTTCCTCCAGCACTATTATTGCTTCTATCCTCAGCGGCTGTTGAGAGGGGAGCT
GGTACTGGGTGAACAGTATATCCGCCGCTTGCCGGAAATTTAGCCCATGCCGGTGGCTCT
GTTGATTTAGCTATTTTTTCTTTACACTTAGCTGGTGTTTCATCTATTTTAGGTGCTGTA
AACTTTATTACCACTATTATTAATATACGATGACGAGGAATGCAATTTGAACGACTTCCT
TTATTTGTTTGGTCGGTAATAATCACTGCTGTGCTACTCTTATTATCTCTTCCTGTCTTA
GCTGGGGCCATTACAATACTTTTAACTGACCGAAATTTTAATACGGCTTTTTTTGATCCG
GCTGGGGGGGGCGATCCAATTCTTTATCAACACCTTTTTTAATTTTTTGGTC
>Hap_53
GGTATATGGGCAGGGTTAGTCGGTACTGCTCTTAGATTACTAATTCGTGCAGAGTTAGGG
CAGCCTGGGGCTTTACTTGGAGATGATCAACTTTATAATGTAATTGTTACAGCACATGCA
TTTGTAATAATTTTTTTCTTGGTGATACCAATAATAATTGGCGGCTTTGGTAACTGACTA
GTTCCACTTATACTTGGGGCTCCTGATATAGCATTTCCTCGACTGAATAACATAAGATTT
TGACTCCTTCCTCCAGCACTATTATTGCTTCTATCCTCAGCGGCTGTTGAGAGGGGAGCT
GGTACTGGGTGAACAGTATATCCGCCGCTTGCCGGAAATTTAGCCCATGCCGGTGGCTCT
GTTGATTTAGCTATTTTTTCTTTACACTTAGCTGGTGTTTCATCTATTTTAGGTGCTGTA
AACTTTATTACCACTATTATTAATATACGATGACGAGGAATGCAATTTGAACGACTTCCT
TTATTTGTTTGGTCGGTAATAATCACTGCTGTGCTACTCTTATTATCTCTTCCTGTCTTA
GCTGGGGCCATTACAATACTTTTAACTGACCGAAATTTTAATACGGCTTTTTTTGATCCG
GCTGGGGGGGGCGATCCAATTCTTTATCAACACCTTTTTTAATTTTTTGGTC
>Hap_59
GGTATATGAGCAGGGTTAGTTGGTACTGCTCTTAGATTACTAATTCGTGCAGAGTTAGGG
CAGCCTGGGGCTTTACTTGGAGATGATCAACTTTATAATGTAATTGTTACAGCACATGCA
TTTGTAATAATTTTTTTCTTGGTAATACCGATAATAATTGGCGGCTTTGGTAATTGGCTA
GTTCCACTTATACTTGGAGCTCCAGATATAGCATTTCCTCGACTGAATAATATAAGATTT
TGACTCCTTCCTCCAGCACTATTATTGCTTCTATCCTCAGCGGCTGTTGAGAGGGGGGCT
GGTACTGGGTGAACAGTATATCCGCCGCTCGCCGGGAATTTAGCTCATGCTGGTGGCTCT
GTTGATTTAGCTATTTTTTCTTTACACTTAGCTGGTGTTTCATCTATTTTAGGTGCTGTA
AACTTTATTACCACTATTATTAATATGCGATGACGAGGAATGCAATTTGAACGACTTCCT
TTATTTGTTTGGTCGGTAATAATCACTGCTGTGCTACTTTTATTATCTCTTCCTGTCTTA
GCTGGGGCCATTACAATACTTTTAACTGACCGAAATTTTAATACGGCTTTTTTTGATCCA
GCTGGGGGGGGCGATCCAATTCTTTATCAACACCTTTTTTGATTTTTTGGTC
>Hap_61
GGTATATGAGCAGGGTTAGTTGGTACTGCTCTTAGATTACTAATTCGTGCAGAGTTAGGG
CAGCCTGGGGCTTTACTTGGAGATGATCAACTTTATAATGTAATTGTTACAGCACATGCA
TTTGTAATAATTTTTTTCTTGGTAATACCAATAATAATTGGCGGCTTTGGTAATTGGCTA
GTTCCACTTATACTTGGAGCTCCAGATATAGCATTTCCTCGACTGAATAATATAAGATTT
TGACTCCTTCCTCCAGCACTATTATTGCTTCTATCCTCAGCGGCTGTTGAGAGGGGGGCT
GGTACTGGGTGAACAGTATATCCGCCGCTCGCCGGGAATTTAGCTCATGCTGGTGGCTCT
GTTGATTTAGCTATTTTTTCTTTACACTTAGCTGGTGTTTCATCTATTTTAGGTGCTGTA
AACTTTATTACCACTATTATTAATATGCGATGACGAGGAATGCAATTTGAACGACTTCCT
TTATTTGTTTGGTCGGTAATAATCACTGCTGTGCTACTTTTATTATCTCTTCCTGTCTTA
GCTGGGGCCATTACAATACTTTTAACTGACCGAAATTTTAATACGGCTTTTTTTGATCCA
GCTGGGGGGGGCGATCCAATTCTTTATCAACACCTTTTTTGATTTTTTGGTC
>Hap_60
GGTATATGAGCAGGGTTAGTTGGTACTGCTCTTAGATTACTAATTCGTGCAGAGTTAGGG
CAGCCTGGGGCTTTACTTGGAGATGATCAACTTTATAATGTAATTGTTACAGCACATGCA
TTTGTAATAATTTTTTTCTTGGTAATACCAATAATAATTGGCGGCTTTGGTAATTGGCTA
GTTCCACTTATACTTGGAGCTCCAGATATAGCATTTCCTCGACTGAATAATATAAGATTT
TGACTCCTTCCTCCAGCACTATTATTGCTTCTATCCTCAGCGGCTGTTGAGAGGGGGGCT
GGTACTGGGTGAACAGTATATCCGCCGCTCGCCGGGAATTTAGCTCATGCTGGTGGCTCT
GTTGATTTAGCTATTTTTTCTTTACACTTAGCTGGTGTTTCATCTATTTTAGGTGCTGTA
AACTTTATTACCACTATTATTAATATGCGATGACGAGGAATGCAATTTGAACGACTTCCT
TTATTTGTTTGGTCGGTAATAATCACTGCTGTGCTACTTTTATTATCTCTTCCTGTCTTA
GCTGGGGCCATTACAATACTTTTAACTGACCGAAATTTTAATACGGCTTTTTTTGATCCA
GCTGGGGGGGGCGATCCAATTCTTTATCAACACCTTTTTTAATTTTTTGGTC
>Hap_62
GGTATATGAGCAGGGTTAGTCGGTACTGCTCTTAGGTTACTAATTCGTGCAGAGTTAGGG
CAGCCTGGGGCTTTACTTGGAGATGATCAACTTTATAATGTAATTGTTACAGCACATGCA
TTTGTAATAATTTTTTTCTTGGTAATACCAATAATAATTGGCGGCTTTGGTAATTGGCTA
GTTCCACTTATACTTGGAGCTCCCGATATAGCATTTCCTCGACTGAATAATATAAGATTT
TGACTCCTTCCTCCAGCACTATTATTGCTTCTATCCTCAGCGGCTGTTGAGAGGGGGGCT
GGTACTGGGTGAACAGTATATCCGCCGCTTGCCGGGAATTTAGCTCATGCTGGTGGCTCT
GTTGATTTAGCTATTTTTTCTTTACACTTAGCTGGTGTTTCATCTATTTTAGGTGCTGTA
AACTTTATTACCACTATTATTAATATACGATGACGAGGAATGCAATTTGAACGACTTCCT
TTATTTGTTTGGTCGGTAATAATCACTGCTGTGCTACTTTTATTATCTCTTCCTGTCTTA
GCTGGGGCCATTACAATACTTTTAACTGACCGAAATTTTAATACGGCTTTTTTTGATCCA
GCTGGGGGGGGCGATCCAATTCTTTATCAACACCTTTTTTGATTTTTTGGTC
>Hap_63
GGTATATGAGCAGGGTTAGTCGGTACTGCTCTTAGGTTACTAATTCGTGCAGAGTTAGGG
CAGCCTGGGGCTTTACTTGGAGATGATCAACTTTATAATGTAATTGTTACAGCACATGCA
TTTGTAATAATTTTTTTCTTGGTAATACCAATAATAATTGGCGGCTTTGGTAATTGGCTA
GTTCCACTTATACTTGGAGCTCCCGATATAGCATTTCCTCGACTGAATAATATAAGATTT
TGACTCCTTCCTCCAGCACTATTATTGCTTCTATCCTCAGCGGCTGTTGAGAGGGGGGCT
GGTACTGGGTGAACAGTATATCCGCCGCTTGCCGGGAATTTAGCTCATGCTGGTGGCTCT
GTTGATTTAGCTATTTTTTCTTTACACTTAGCTGGTGTTTCATCTATTTTAGGTGCTGTA
AACTTTATTACCACTATTATTAATATACGATGACGAGGAATGCAATTTGAACGACTTCCT
TTATTTGTTTGGTCGGTAATAATCACTGCTGTGCTACTTTTATTATCTCTTCCTGTCTTA
GCTGGGGCCATTACAATACTTTTAACTGACCGAAATTTTAATACGGCTTTTTTTGATCCA
GCTGGGGGGGGCGATCCAATTCTTTATCAACACCTTTTTTAATTTTTTGGTC
>Hap_65
GGTATATGAGCAGGGTTAGTCGGTACTGCTCTTAGATTACTAATTCGTGCAGAGTTAGGG
CAGCCTGGGGCTTTACTTGGAGATGATCAACTTTATAATGTAATTGTTACAGCACATGCA
TTTGTAATAATTTTTTTCTTGGTAATACCAATAATAATTGGCGGCTTTGGTAATTGACTA
GTTCCACTTATACTTGGAGCTCCTGATATAGCATTTCCTCGACTGAATAATATAAGATTT
TGACTCCTTCCTCCAGCACTACTATTGCTTCTATCCTCAGCGGCTGTTGAGAGGGGGGCT
GGTACTGGGTGAACAGTATATCCGCCGCTTGCTGGGAATTTAGCTCATGCTGGTGGCTCT
GTTGATTTAGCTATTTTTTCTTTACACTTAGCTGGTGTTTCATCTATTTTAGGTGCTGTA
AATTTTATTACCACTATTATTAATATACGATGACGAGGAATGCAATTTGAACGACTTCCT
TTATTTGTTTGGTCGGTAATAATCACTGCTGTACTACTTTTATTATCTCTTCCTGTCTTA
GCTGGGGCCATTACAATACTTTTAACTGACCGAAATTTTAATACGGCTTTTTTTGATCCG
GCTGGGGGGGGCGATCCAATTCTTTATCAACACCTTTTTTGATTTTTTGGTC
>Hap_66
GGTATATGAGCAGGGTTAGTCGGTACTGCTCTTAGATTACTAATTCGTGCAGAGTTAGGG
CAGCCTGGGGCTTTACTTGGAGATGATCAACTTTATAATGTAATTGTTACAGCACATGCA
TTTGTAATAATTTTTTTCTTGGTAATACCAATAATAATTGGCGGCTTTGGTAATTGACTA
GTTCCACTTATACTTGGAGCTCCTGATATGGCATTTCCTCGACTGAATAATATAAGATTT
TGACTCCTTCCTCCAGCACTACTATTGCTTCTATCCTCAGCGGCTGTTGAGAGGGGGGCT
GGTACTGGGTGAACAGTATATCCGCCGCTTGCTGGGAATTTAGCTCATGCTGGTGGCTCT
GTTGATTTAGCTATTTTTTCTTTACACTTAGCTGGTGTTTCATCTATTTTAGGTGCTGTA
AATTTTATTACCACTATTATTAATATACGATGACGAGGAATGCAATTTGAACGACTTCCT
TTATTTGTTTGGTCGGTAATAATCACTGCTGTACTACTTTTATTATCTCTTCCTGTCTTA
GCTGGGGCCATTACAATACTTTTAACTGACCGAAATTTTAATACGGCTTTTTTTGATCCG
GCTGGGGGGGGCGATCCAATTCTTTATCAACACCTTTTTTGATTTTTTGGTC
>Hap_64
GGTATATGAGCAGGGTTAGTCGGTACTGCTCTTAGATTACTAATTCGTGCAGAGTTAGGG
CAGCCTGGGGCTTTACTTGGAGATGATCAACTTTATAATGTAATTGTTACAGCACATGCA
TTTGTAATAATTTTTTTCTTGGTAATACCAATAATAATTGGCGGCTTTGGTAATTGACTA
GTTCCACTTATACTTGGAGCTCCTGATATAGCATTTCCTCGACTGAATAATATAAGATTT
TGACTCCTTCCTCCAGCACTACTATTGCTTCTATCCTCAGCGGCTGTTGAGAGGGGGGCT
GGTACTGGGTGAACAGTATATCCGCCGCTTGCTGGGAATTTAGCTCATGCTGGTGGCTCT
GTTGATTTAGCTATTTTTTCTTTACACTTAGCTGGTGTTTCATCTATTTTAGGTGCTGTA
AATTTTATTACCACTATTATTAATATACGATGACGAGGAATGCAATTTGAACGACTTCCT
TTATTTGTTTGGTCGGTAATAATCACTGCTGTACTACTTTTATTATCTCTTCCTGTCTTA
GCTGGGGCCATTACAATACTTTTAACTGACCGAAATTTTAATACGGCTTTTTTTGATCCG
GCTGGGGGGGGCGATCCAATTCTTTATCAACACCTTTTTTAATTTTTTGGTC
>Hap_67
GGTATATGAGCAGGGTTAGTCGGTACTGCCCTTAGATTACTAATTCGTGCAGAGTTGGGG
CAGCCTGGGGCTTTACTTGGAGATGATCAACTTTATAATGTAATTGTTACAGCACATGCA
TTTGTAATAATTTTTTTCTTGGTGATACCGATAATAATTGGCGGCTTTGGTAATTGACTA
GTTCCACTTATACTTGGAGCTCCTGATATAGCATTTCCTCGACTAAATAATATAAGATTT
TGACTCCTTCCTCCAGCATTATTATTGCTTCTATCCTCAGCGGCTGTTGAGAGGGGGGCT
GGTACTGGGTGAACAGTATATCCGCCGCTTGCTGGAAATTTGGCTCATGCTGGTGGCTCT
GTTGATTTAGCTATTTTTTCTTTACACTTAGCTGGTGTTTCATCTATTTTAGGTGCTGTA
AATTTTATTACCACTATTATTAATATACGATGACGAGGAATGCAATTTGAACGACTTCCT
TTATTTGTTTGGTCGGTAATAATCACTGCTGTGCTACTTTTATTATCTCTTCCTGTCTTA
GCTGGGGCCATTACAATACTTTTAACTGATCGAAATTTTAATACGGCTTTTTTTGATCCG
GCTGGGGGGGGCGATCCAATTCTTTATCAACACCTTTTTTAATTTTTTGGCC
>Hap_69
GGTATATGAGCAGGGTTAGTCGGTACTGCTCTTAGATTACTAATTCGTGCAGAGTTAGGG
CAGCCCGGGGCTTTACTTGGAGATGATCAACTTTATAATGTAATTGTTACAGCACATGCA
TTTGTAATAATTTTTTTCTTGGTGATACCAATAATAATTGGCGGCTTTGGTAATTGACTA
GTTCCACTTATACTTGGGGCTCCTGATATAGCATTTCCTCGACTTAATAACATGAGATTT
TGACTCCTTCCTCCAGCACTATTATTGCTTCTATCCTCAGCGGCTGTTGAGAGGGGGGCT
GGTACTGGGTGAACAGTATATCCGCCGCTTGCCGGAAATTTAGCTCATGCTGGTGGCTCT
GTTGATTTAGCTATTTTTTCTTTACACTTAGCTGGTGTCTCATCTATTTTAGGTGCTGTA
AATTTTATTACCACTATTATTAATATACGATGACGAGGAATGCAATTTGAACGACTTCCT
TTATTTGTTTGGTCGGTAATGATCACTGCTGTGCTACTTTTATTATCTCTTCCTGTCTTA
GCTGGGGCCATTACAATACTTTTAACTGACCGAAATTTTAATACGGCTTTTTTTGATCCG
GCTGGGGGGGGCGATCCAATTCTTTATCAACACCTTTTTTGATTTTTTGGTC
>Hap_70
GGTATATGAGCAGGGTTAGTCGGTACTGCTCTTAGATTACTAATTCGTGCAGAGTTAGGG
CAGCCCGGGGCTTTACTTGGAGATGATCAACTTTATAATGTAATTGTTACAGCACATGCA
TTTGTAATAATTTTTTTCTTGGTGATACCAATAATAATTGGCGGCTTTGGTAATTGACTA
GTTCCACTTATACTTGGGGCTCCTGATATAGCATTTCCTCGACTTAATAACATGAGATTT
TGACTCCTTCCTCCAGCACTATTATTGCTTCTATCCTCAGCGGCTGTTGAGAGGGGGGCT
GGTACTGGGTGAACAGTATATCCGCCGCTTGCCGGAAATTTAGCTCATGCTGGTGGCTCT
GTTGATTTAGCTATTTTTTCTTTACACTTAGCTGGTGTCTCATCTATTTTAGGTGCTGTA
AATTTTATTACCACTATTATTAATATACGATGACGAGGAATGCAATTTGAACGACTTCCT
TTATTTGTTTGGTCGGTAATGATCACTGCTGTGCTGCTTTTATTATCTCTTCCTGTCTTA
GCTGGGGCCATTACAATACTTTTAACTGACCGAAATTTTAATACGGCTTTTTTTGATCCG
GCTGGGGGGGGCGATCCAATTCTTTATCAACACCTTTTTTGATTTTTTGGTC
>Hap_71
GGTATATGAGCAGGGTTAGTCGGTACTGCTCTTAGATTACTAATTCGTGCAGAGTTAGGG
CAGCCCGGGGCTTTACTTGGAGATGATCAACTTTATAATGTAATTGTTACAGCACATGCA
TTTGTAATAATTTTTTTCTTGGTGATACCAATAATAATTGGCGGCTTTGGTAATTGACTA
GTTCCACTTATACTTGGGGCTCCTGATATAGCATTTCCTCGACTTAATAACATGAGATTT
TGACTCCTTCCTCCAGCACTATTATTGCTTCTATCCTCAGCGGCTGTTGAGAGGGGGGCT
GGTACTGGGTGAACAGTATATCCGCCGCTTGCCGGAAATTTAGCTCATGCTGGTGGCTCT
GTTGATTTAGCTATTTTTTCTTTACACTTAGCTGGTGTCTCATCTATTTTAGGTGCTGTA
AATTTTATTACCACTATTATTAATATACGATGACGAGGAATGCAATTTGAACGACTTCCT
TTATTTGTTTGGTCGGTAATGATCACTGCTGTGCTACTTTTATTATCTCTTCCTGTCTTA
GCTGGGGCCATTACAATACTTTTAACTGACCGAAATTTTAATACGGCTTTTTTTGATCCG
GCTGGGGGGGGCGATCCAATTCTTTATCAACACCTTTTTTAATTTTTTGGTC
>Hap_68
GGTATATGAGCAGGGTTAGTCGGTACTGCTCTTAGATTACTAATTCGTGCAGAGTTAGGG
CAGCCAGGGGCTTTACTTGGAGATGATCAACTTTATAATGTAATTGTTACAGCACATGCA
TTTGTAATAATTTTTTTCTTGGTGATACCAATAATAATTGGCGGCTTTGGTAATTGACTA
GTTCCACTTATACTTGGGGCTCCTGATATAGCATTTCCTCGACTTAATAACATGAGATTT
TGACTCCTTCCTCCAGCACTATTATTGCTTCTATCCTCAGCGGCTGTTGAGAGGGGGGCT
GGTACTGGGTGAACAGTATATCCGCCGCTTGCCGGAAATTTAGCTCATGCTGGTGGCTCT
GTTGATTTAGCTATTTTTTCTTTACACTTAGCTGGTGTTTCATCTATTTTAGGTGCTGTA
AATTTTATTACCACTATTATTAATATACGATGACGAGGAATGCAATTTGAACGACTTCCT
TTATTTGTTTGGTCGGTAATGATCACTGCTGTGCTACTTTTATTATCTCTTCCTGTCTTA
GCTGGGGCCATTACAATACTTTTAACTGACCGAAATTTTAATACGGCTTTTTTTGATCCG
GCTGGGGGGGGCGATCCAATTCTTTATCAACACCTTTTTTGATTTTTTGGTC
>Hap_72
GGTATATGAGCAGGGTTAGTTGGTACTGCTCTTAGATTATTAATTCGTGCAGAGTTAGGG
CAGCCTGGGGCTTTACTCGGAGATGATCAGCTTTATAATGTAATTGTTACAGCACATGCA
TTTGTAATAATTTTTTTCTTGGTGATACCAATAATAATTGGTGGCTTCGGTAATTGGCTA
GTTCCACTTATACTTGGGGCTCCTGATATAGCATTTCCTCGACTAAATAACATAAGATTT
TGACTCCTTCCTCCAGCATTACTGTTGCTTCTATCTTCAGCGGCTGTTGAGAGGGGAGCT
GGTACTGGGTGAACAGTATATCCGCCGCTTGCCGGAAATTTAGCTCATGCTGGTGGCTCT
GTCGACTTAGCTATTTTTTCTTTACACTTAGCTGGTGTTTCATCTATTTTAGGTGCTGTA
AACTTTATTACCACTATTATTAATATACGATGACGAGGAATGCAATTTGAACGACTTCCT
TTATTTGTTTGGTCGGTAATAATTACTGCTGTGCTACTCTTACTATCTCTTCCTGTCTTA
GCTGGGGCCATTACAATACTTTTAACTGACCGAAATTTTAATACGGCTTTTTTTGATCCG
GCTGGGGGGGGCGATCCAATTCTTTATCAACACCTTTTTTGATTTTTTGGTC
>Hap_73
GGTATATGAGCAGGGTTAGTTGGTACTGCTCTTAGATTATTAATTCGTGCAGAGTTAGGG
CAGCCTGGGGCTTTACTCGGAGATGATCAGCTTTATAATGTAATTGTTACAGCACATGCA
TTTGTAATAATTTTTTTCTTGGTGATACCAATAATAATTGGTGGCTTCGGTAATTGGCTA
GTTCCACTTATACTTGGGGCTCCTGATATAGCATTTCCTCGACTAAATAACATAAGATTT
TGACTCCTTCCTCCAGCATTACTGTTGCTTCTATCTTCAGCGGCTGTTGAGAGGGGAGCT
GGTACTGGGTGAACAGTATATCCGCCGCTTGCCGGAAATTTAGCTCATGCTGGTGGCTCT
GTCGACTTAGCTATTTTTTCTTTACACTTAGCTGGTGTTTCATCTATTTTAGGTGCTGTA
AACTTTATTACCACTATTATTAATATACGATGACGAGGAATGCAATTTGAACGACTTCCT
TTATTTGTTTGGTCGGTAATAATTACTGCTGTGCTACTCTTACTATCTCTTCCTGTCTTA
GCTGGGGCCATTACAATACTTTTAACTGACCGAAATTTTAATACGGCTTTTTTTGATCCG
GCTGGGGGGGGCGATCCAATTCTTTATCAACACCTTTTTTAATTTTTTGGTC
>Hap_76
GGTATATGAGCAGGGTTAGTTGGTACTGCTCTCAGATTATTAATTCGTGCAGAGTTAGGG
CAGCCTGGGGCTTTACTCGGAGATGATCAACTTTATAATGTAATTGTTACAGCACATGCA
TTTGTAATAATTTTTTTCTTGGTGATACCAATAATAATTGGTGGCTTTGGTAATTGGCTA
GTTCCACTTATACTTGGGGCTCCTGATATAGCATTTCCTCGACTAAATAACATAAGATTT
TGACTCCTTCCTCCAGCATTACTGTTGCTTCTATCCTCAGCGGCTGTTGAGAGGGGAGCT
GGTACTGGGTGAACAGTATATCCGCCGCTTGCCGGAAATTTAGCTCATGCTGGTGGCTCT
GTCGATTTAGCTATTTTTTCTTTACACTTAGCTGGTGTTTCATCTATTTTAGGTGCTGTA
AACTTTATTACCACTATTATTAATATACGATGACGAGGAATGCAATTTGAACGACTTCCT
TTATTTGTTTGGTCGGTAATAATTACTGCTGTGCTACTTTTATTATCTCTTCCTGTCTTA
GCTGGGGCTATTACAATACTTTTAACTGACCGAAATTTTAATACGGCTTTTTTTGATCCG
GCTGGGGGGGGCGATCCAATTCTTTATCAACACCTTTTTTAATTTTTTGGTC
>Hap_77
GGTATATGAGCAGGGTTAGTTGGTACTGCTCTCAGATTATTAATTCGTGCAGAGTTAGGG
CAGCCTGGGGCTTTACTCGGAGATGATCAACTTTATAATGTAATTGTTACAGCACATGCA
TTTGTAATAATTTTTTTCTTGGTGATACCAATAATAATTGGTGGCTTTGGTAATTGGCTA
GTTCCACTTATACTTGGGGCTCCTGATATAGCATTTCCTCGACTAAATAACATAAGATTT
TGACTCCTTCCTCCAGCATTACTGTTGCTTCTATCCTCAGCGGCTGTTGAGAGGGGAGCT
GGTACTGGGTGAACAGTATATCCGCCGCTTGCCGGAAATTTAGCTCATGCTGGTGGCTCT
GTCGATTTAGCTATTTTTTCTTTACACTTAGCTGGTGTTTCATCTATTTTAGGTGCTGTA
AACTTTATTACCACTATTATTAATATACGATGACGAGGAATGCAATTTGAACGACTTCCT
TTATTTGTTTGGTCGGTAATAATTACTGCTGTGCTACTTTTATTATCTCTTCCTGTCTTA
GCTGGGGCTATTACAATACTTTTAACTGACCGAAATTTTAATACGGCTTTTTTTGATCCG
GCTGGAGGGGGCGATCCAATTCTTTATCAACACCTTTTTTAATTTTTTGGTC
>Hap_75
GGTATATGAGCAGGGTTAGTTGGTACTGCTCTCAGATTATTAATTCGTGCAGAGTTAGGG
CAGCCTGGGGCTTTACTCGGAGATGATCAACTTTATAATGTAATTGTTACAGCACATGCA
TTTGTAATAATTTTTTTCTTGGTGATACCAATAATAATTGGTGGCTTTGGTAATTGGCTA
GTTCCACTTATACTTGGGGCTCCTGATATAGCATTTCCTCGACTAAATAACATAAGATTT
TGACTCCTTCCTCCAGCATTACTGTTGCTTCTATCCTCAGCGGCTGTTGAGAGGGGAGCT
GGTACTGGGTGAACAGTATATCCGCCGCTTGCCGGAAATTTAGCTCATGCTGGTGGCTCT
GTCGATTTAGCTATTTTTTCTTTACACTTAGCTGGTGTTTCATCTATTTTAGGTGCTGTA
AACTTTATTACCACTATTATTAATATACGATGACGAGGAATGCAATTTGAACGACTTCCT
TTATTTGTTTGGTCGGTAATAATTACTGCTGTGCTACTTTTATTATCTCTTCCTGTCTTA
GCTGGGGCTATTACAATACTTTTAACTGACCGAAATTTTAATACGGCTTTTTTTGATCCG
GCTGGGGGGGGCGATCCAATTCTTTATCAACACCTTTTTTGATTTTTTGGTC
>Hap_74
GGTATATGAGCTGGGTTAGTTGGTACTGCTCTCAGATTATTAATTCGTGCAGAGTTAGGG
CAGCCTGGGGCTTTACTTGGGGACGATCAACTTTATAATGTAATTGTTACAGCACATGCA
TTTGTAATAATTTTTTTCTTGGTGATACCAATAATAATTGGTGGCTTTGGTAATTGGCTA
GTTCCACTTATACTTGGAGCTCCTGATATAGCATTTCCTCGACTGAATAACATAAGATTT
TGACTCCTTCCCCCAGCATTACTGTTGCTTCTATCCTCAGCGGCTGTTGAGAGGGGAGCT
GGTACTGGGTGAACAGTATATCCGCCGCTTGCCGGAAATTTAGCTCATGCTGGTGGCTCT
GTCGATTTAGCTATTTTTTCTTTACACTTAGCTGGTGTTTCATCTATTTTAGGTGCTGTA
AACTTTATTACCACTATTATTAATATACGATGACGAGGAATGCAATTTGAACGACTTCCT
TTATTTGTTTGGTCGGTAATAATTACTGCTGTGCTACTCTTACTATCTCTTCCTGTCTTA
GCTGGGGCCATTACAATACTTTTAACTGACCGAAATTTTAATACGGCTTTTTTTGATCCG
GCTGGGGGGGGCGATCCAATTCTTTATCAACACCTTTTTTGATTTTTTGGTC
>Hap_96
GGTATATGAGCAGGGTTAGTTGGTACTGCTCTTAGATTACTAATTCGTGCAGAGTTAGGG
CAGCCTGGGGCTTTACTTGGAGATGATCAACTTTATAATGTAATTGTTACAGCACATGCA
TTTGTAATAATTTTTTTCTTGGTGATACCAATAATAATTGGCGGCTTTGGTAATTGACTA
GTTCCGCTTATACTTGGGGCTCCTGATATAGCATTCCCTCGACTAAATAACATGAGATTC
TGACTTCTTCCTCCAGCATTATTATTGCTCCTATCTTCAGCGGCTGTTGAGAGGGGGGCT
GGTACTGGGTGAACAGTATATCCGCCGCTTGCCGGAAATTTAGCTCATGCTGGTGGCTCT
GTCGATTTAGCTATTTTTTCTTTACACTTAGCTGGTGTTTCATCTATTTTAGGTGCTGTA
AACTTTATTACCACTATTATTAATATACGATGACGGGGAATGCAATTTGAACGACTTCCT
TTATTTGTTTGGTCGGTAATAATCACTGCTGTGTTACTTTTACTATCTCTTCCTGTCTTA
GCTGGAGCCATTACAATACTTTTAACTGACCGAAATTTTAATACGGCTTTTTTTGATCCG
GCTGGGGGGGGCGATCCAATTCTTTATCAACACCTTTTTTAATTTTTTGGTC
>Hap_97
GGTATATGAGCAGGGTTAGTTGGTACTGCTCTTAGATTACTAATTCGTGCAGAGTTAGGG
CAGCCTGGGGCTTTACTTGGAGATGATCAACTTTATAATGTAATTGTTACCGCACATGCA
TTTGTAATAATTTTTTTCTTGGTGATACCAATAATAATTGGCGGCTTTGGTAATTGACTA
CTTCCGCTTATACTTGGGGCTCCTGATATAGCATTCCCTCCACTAAATAACATGATATTC
TGACTTCTTCCTCCAGCATTATTATTGCTCCTATCTTCAGCGGTTGCTGAAAGGGGGGCT
GGCACTGGGTGAACAGAATATCCGCCGCTTGCCGGACATTTATCTCATGCTGGTGGCTCT
GTCTATTTAGCTATTTTTTCTTTACACTTAGCTGGTGTTTCATCTATTTTAGGTGCTGTA
AACTTTATTACCACTATTATTAATATACGATGAAGGGAAATGCAATTTGAACGACTTCCT
TTATTTGTTTGGTCGGTAATAATCACTGCTGTGCTACTTTTACTATCTCTTCCTGTCTTA
CCTGGAGCCATTACAATAGTTTTAACTGACCGAAATTTTAATACGGCTTTTTTTGATCCG
GCTGGGGGGGGCGATCCAATTCTTTATCAACACCTTTTTTAATTTTTTGGTC
>Hap_98
GGTATATGAGCAGGGTTAGTTGGTACTGCTCTTAGATTACTAATTCGTGCAGAGTTAGGG
CAGCCTGGGGCTTTACTTGGAGATGATCAACTTTATAATGTAATTGTTACAGCACATGCA
TTTGTAATAATTTTTTTCTTGGTGATACCAATAATAATTGGCGGCTTTGGTAATTGACTA
GTTCCGCTTATACTTGGGGCTCCTGATATAGCATTCCCTCGACTAAATAACATGAGATTC
TGACTTCTTCCTCCAGCATTATTATTGCTCCTATCTTCAGCGGCTGTTGAGAGGGGGGCT
GGTACTGGGTGAACAGTATATCCGCCGCTTGCCGGAAATTTAGCTCATGCTGGTGGCTCT
GTCGATTTAGCTATTTTTTCTTTACACTTAGCTGGTGTTTCATCTATTTTAGGTGCTGTA
AACTTTATTACCACTATTATTAATATACGATGACGGGGAATGCAATTTGAACGACTTCCT
TTATTTGTTTGGTCGGTAATAATCACTGCTGTGCTACTTTTACTATCTCTTCCTGTCTTA
CCTGGGGCCATTACAATACTTTTAACTGACCGAAATTTTAATACGGCTTTTTTTGATCCG
GCTCGCGGGGGCGATCCAATTCTTTATCAACACCTTTTTTAATTTTTTGCTC
>Hap_78
GGTATATGAGCAGGGTTAGTTGGTACTGCCCTTAGATTACTAATTCGTGCAGAGTTGGGC
CAGCCTGGGGCTTTACTTGGAGATGATCAACTTTATAATGTAATTGTTACAGCACATGCA
TTTGTAATAATTTTTTTCTTAGTGATACCGATAATAATTGGCGGCTTTGGTAATTGGCTA
GTTCCACTTATACTCGGGGCTCCTGATATAGCATTTCCTCGACTAAATAATATAAGATTT
TGACTTCTTCCTCCAGCATTATTATTGCTTCTATCTTCAGCAGCTGTTGAGAGGGGGGCT
GGTACTGGGTGAACAGTATACCCGCCGCTTGCTGGAAATTTGGCCCATGCTGGTGGTTCT
GTCGATTTAGCTATTTTTTCTTTACACTTAGCTGGTGTTTCATCTATTTTAGGTGCTGTA
AACTTTATTACCACTATTATTAATATACGATGACGGGGAATGCAATTTGAACGACTTCCT
TTATTTGTTTGGTCGGTAATAATCACTGCTGTGTTACTCCTATTATCTCTTCCTGTCTTA
GCTGGGGCTATTACAATACTTTTAACTGACCGAAATTTTAATACGGCTTTTTTTGATCCG
GCCGGAGGGGGCGATCCAATTCTTTATCAACACCTTTTTTGATTTTTTGGTC
>Hap_80
GGTATATGAGCAGGGTTAGTTGGTACTGCCCTTAGATTACTAATTCGTGCAGAGTTGGGC
CAGCCTGGGGCTTTACTTGGAGATGATCAACTTTATAATGTAATTGTTACAGCACATGCA
TTTGTAATAATTTTTTTCTTAGTGATACCGATAATAATTGGCGGCTTTGGTAATTGGCTA
GTTCCACTTATACTCGGGGCTCCTGATATAGCATTTCCTCGACTAAATAATATAAGATTT
TGACTTCTTCCTCCAGCATTATTATTGCTTCTATCTTCAGCAGCTGTTGAGAGGGGGGCT
GGTACTGGGTGAACAGTATACCCGCCGCTTGCTGGAAATTTGGCCCATGCTGGTGGTTCT
GTCGATTTAGCTATTTTTTCTTTACACTTAGCTGGTGTTTCATCTATTTTAGGTGCTGTA
AACTTTATTACCACTATTATTAATATACGATGACGGGGAATGCAATTTGAACGACTTCCT
TTATTTGTTTGGTCGGTAATAATCACTGCTGTGTTACTCCTATTATCTCTTCCTGTCTTA
GCTGGGGCTATTACAATACTTTTAACTGACCGAAATTTTAATACGGCTTTTTTTGATCCG
GCCGGAGGGGGGGATCCAATTCTTTATCAACACCTTTTTTGATTTTTTGGTC
>Hap_79
GGTATATGAGCAGGGTTAGTTGGTACTGCCCTTAGATTACTAATTCGTGCAGAGTTGGGC
CAGCCTGGGGCTTTACTTGGAGATGATCAACTTTATAATGTAATTGTTACAGCACATGCA
TTTGTAATAATTTTTTTCTTAGTGATACCGATAATAATTGGCGGCTTTGGTAATTGGCTA
GTTCCACTTATACTCGGGGCTCCTGATATAGCATTTCCTCGACTAAATAATATAAGATTT
TGACTTCTTCCTCCAGCATTATTATTGCTTCTATCTTCAGCAGCTGTTGAGAGGGGGGCT
GGTACTGGGTGAACAGTATACCCGCCGCTTGCTGGAAATTTGGCCCATGCTGGTGGTTCT
GTCGATTTAGCTATTTTTTCTTTACACTTAGCTGGTGTTTCATCTATTTTAGGTGCTGTA
AACTTTATTACCACTATTATTAATATACGATGACGGGGAATGCAATTTGAACGACTTCCT
TTATTTGTTTGGTCGGTAATAATCACTGCTGTGTTACTCCTATTATCTCTTCCTGTCTTA
GCTGGGGCTATTACAATACTTTTAACTGACCGAAATTTTAATACGGCTTTTTTTGATCCG
GCCGGAGGGGGCGATCCAATTCTTTATCAACACCTTTTTTAATTTTTTGGTC
>Hap_81
GGTATATGAGCAGGGTTAGTTGGTACTGCCCTTAGATTACTAATTCGTGCAGAGTTGGGC
CAGCCTGGGGCTTTACTTGGAGATGATCAACTTTATAATGTAATTGTTACAGCACATGCA
TTTGTAATAATTTTTTTCTTGGTGATACCGATAATAATTGGCGGCTTTGGTAATTGACTA
GTTCCACTTATACTCGGGGCTCCTGATATAGCATTTCCTCGACTAAATAATATAAGATTT
TGACTTCTCCCTCCGGCATTATTATTGCTTCTATCTTCAGCAGCTGTTGAGAGGGGGGCT
GGTACTGGGTGAACAGTATATCCGCCGCTTGCCGGAAATTTGGCTCATGCTGGTGGCTCT
GTCGATTTAGCTATTTTTTCTTTACACTTAGCTGGTGTTTCATCTATTTTAGGTGCTGTA
AACTTTATTACCACTATTATTAATATACGATGACGGGGAATGCAATTTGAACGACTTCCT
TTATTTGTCTGGTCGGTAATAATCACTGCTGTGTTACTCCTATTATCTCTTCCTGTTTTA
GCTGGGGCCATTACAATACTTTTAACTGACCGAAATTTTAATACGGCTTTTTTTGATCCG
GCTGGGGGGGGCGATCCAATTCTTTATCAACACCTTTTTTGATTTTTTGGTC
>Hap_83
GGTATATGAGCAGGGTTAGTTGGTACTGCCCTTAGATTACTAATTCGTGCAGAGTTGGGC
CAGCCTGGGGCTTTACTTGGAGATGATCAACTTTATAATGTAATTGTTACAGCACATGCA
TTTGTAATAATTTTTTTCTTGGTGATACCGATAATAATTGGCGGCTTTGGTAATTGACTA
GTTCCACTTATACTCGGGGCTCCTGATATAGCATTTCCTCGACTAAATAATATAAGATTT
TGACTTCTCCCTCCGGCATTATTATTGCTTCTATCTTCAGCAGCTGTTGAGAGGGGGGCT
GGTACTGGGTGAACAGTATATCCGCCGCTTGCCGGAAATTTGGCTCATGCTGGTGGCTCT
GTCGATTTAGCTATTTTTTCTTTACACTTAGCTGGTGTTTCATCTATTTTAGGTGCTGTA
AACTTTATTACCACTATTATTAATATACGATGACGGGGAATGCAATTTGAACGACTTCCT
TTATTTGTCTGGTCGGTAATAATCACTGCTGTGTTACTCCTATTATCTCTTCCTGTTTTA
GCTGGGGCCATTACAATACTTTTAACTGACCGAAATTTTAATACGGCTTTTTTTGATCCG
GCTGGGGGGGGCGATCCAATTCTTTATCAACACCTTTTTTAATTTTTTGGTC
>Hap_82
GGTATATGAGCAGGGCTAGTTGGTACTGCCCTTAGATTACTAATTCGTGCAGAGTTGGGC
CAGCCTGGGGCTTTACTTGGAGATGATCAACTTTATAATGTAATTGTTACAGCACATGCA
TTTGTAATAATTTTTTTCTTGGTGATACCGATAATAATTGGCGGCTTTGGTAATTGACTA
GTTCCACTTATACTCGGGGCTCCTGATATAGCATTTCCTCGACTAAATAATATAAGATTT
TGACTTCTCCCTCCAGCATTATTATTGCTTCTATCTTCAGCAGCTGTTGAGGGGGGGGCT
GGTACTGGGTGAACAGTATATCCGCCGCTTGCCGGAAATTTGGCTCATGCTGGTGGCTCT
GTCGATTTAGCTATTTTTTCTTTACACTTAGCTGGTGTTTCATCTATTTTAGGTGCTGTA
AACTTTATTACCACTATTATTAATATACGATGACGGGGAATGCAATTTGAACGACTTCCT
TTATTTGTCTGGTCGGTAATAATCACTGCTGTGTTACTCCTATTATCTCTTCCTGTTTTA
GCTGGGGCCATTACAATACTTTTAACTGACCGAAATTTTAATACGGCTTTTTTTGATCCG
GCTGGGGGGGGCGATCCAATTCTTTATCAACACCTTTTTTAATTTTTTGGTC
>Hap_84
GGTATATGAGCAGGGCTAGTTGGTACTGCCCTTAGATTACTAATTCGTGCAGAGATGGGC
CAGCCTGGGGCTTTACTTGGAGATGATCAACTTTATAATGTAATTGTTACAGCACATGCA
TTTGTAATAATTTTTTTCTTGGTGATACCGATAATAATTGGCGGCTTTGGTAATTGACTA
GTTCCACTTATACTCGGGGCTCCTGATATAGCATTTCCTCGACTAAATAATATAAGATTT
TGACTTCTCCCTCCAGCATTATTATTGCTTCTATCTTCAGCAGCTGTTGAGGGGGGGGCT
GGTACTGGGTGAACAGTATATCCGCCGCTTGCCGGAAATTTGGCTCATGCTGGTGGCTCT
GTCGATTTAGCTATTTTTTCTTTACACTTAGCTGGTGTTTCATCTATTTTAGGTGCTGTA
AACTTTATTACCACTATTATTAATATACGATGACGGGGAATGCAATTTGAACGACTTCCT
TTATTTGTCTGGTCGGTAATAATCACTGCTGTGTTACTCCTATTATCTCTTCCTGTTTTA
GCTGGGGCCATTACAATACTTTTAACTGACCGAAATTTTAATACGGCTTTTTTTGATCCG
GCTGGGGGGGGCGATCCGATTCTTTATCAACACCTTTTTTAATTTTTTGGTC
>Hap_85
GGTATATGAGCAGGGCTAGTTGGTACTGCCCTTAGATTACTAATTCGTGCAGAGTTGGGC
CAGCCTGGGGCTTTACTTGGAGATGATCAACTTTATAATGTAATTGTTACAGCACATGCA
TTTGTAATAATTTTTTTCTTGGTGATACCGATAATAATTGGCGGCTTTGGTAATTGACTA
GTTCCACTTATACTCGGGGCTCCTGATATAGCATTTCCTCGACTAAATAATATAAGATTT
TGACTTCTCCCTCCAGCATTATTATTGCTTCTATCTTCAGCAGCTGTTGAGGGGGGGGCT
GGTACTGGGTGAACAGTATATCCGCCGCTTGCCGGAAATTTGGCTCATGCTGGTGGCTCT
GTCGATTTAGCTATTTTTTCTTTACACTTAGCTGGTGTTTCATCTATTTTAGGTGCTGTA
AACTTTATTACCACTATTATTAATATACGATGACGGGGAATGCAATTTGAACGACTTCCT
TTATTTGTCTGGTCGGTAATAATCACTGCTGTGTTACTCCTATTATCTCTTCCTGTTTTA
GCTGGGGCCATTACAATACTTTTAACTGACCGAAATTTTAATACGGCTTTTTTTGATCCG
GCTGGGGGGGGCGATCCAATTCTTTATCAACACCTTTTTTGATTTTTTGGTC
>Hap_86
GGTATATGAGCAGGGCTAGTTGGTACTGCCCTTAGATTACTAATTCGTGCAGAGTTGGGC
CAGCCTGGGGCTTTACTTGGAGATGATCAACTTTATAATGTAATTGTTACAGCACATGCA
TTTGTAATAATTTTTTTCTTGGTGATACCGATAATAATTGGCGGCTTTGGTAATTGACTA
GTTCCACTTATGCTCGGGGCTCCTGATATAGCATTTCCTCGACTAAATAATATAAAATTT
TGACTTCTCCCTCCAGCATTATTATTGCTTCTATCTTCAGCAGCTGTTGAGAGGGGGGCT
GGTACTGGGTGAACAGTATATCCGCCGCTTGCCGGAAATTTGGCTCATGCTGGTGGCTCT
GTCGATTTAACTATTTTTTCTTTACACTTAACTGGTGTTTCATCTATTTTAGGTGCTGTA
AACTTTATTACCACTATTATTAATATACGATGACGGGGAATGCAATTTGAACGACTTCCT
TTATTTGTCTGGTCGGTAATAATCACTGCTGTGTTACTCCTATTATCTCTTCCTGTTTTA
GCTGGGGCCATTACAATACTTTTAACTGACCGAAATTATAATACGGCTTTTTTTGATCCG
ACTGGGGGGGGCGATCCAATTCTTTACCAACACCTTTTTTAATTTTTTGGTC
>Hap_87
GGTATATGAGCAGGGCTAGTTGGTACTGCCCTTAGATTACTAATTCGTGCAGAGTTGGGC
CAGCCTGGGGCTTTACTTGGAGATGATCAACTTTATAATGTAATTGTTACAGCACATGCA
TTTGTAATAATTTTTTTCTTGGTGATACCGATAATAATTGGCGGCTTTGGTAATTGACTA
GTTCCACTTATGCTCGGGGCTCCTGATATAGCATTTCCTCGACTAAATAATATAAGATTT
TGACTTCTCCCTCCAGCATTATTATTGCTTCTATCTTCAGCAGCTGTTGAGAGGGGGGCT
GGTACTGGGTGAACAGTATATCCGCCGCTTGCCGGAAATTTGGCTCATGCTGGTGGCTCT
GTCGATTTAGCTATTTTTTCTTTACACTTAGCTGGTGTTTCATCTATTTTAGGTGCTGTA
AACTTTATTACCACTATTATTAATATACGATGACGGGGAATGCAATTTGAACGACTTCCT
TTATTTGTCTGGTCGGTAATAATCACTGCTGTGTTACTCCTATTATCTCTTCCTGTTTTA
GCTGGGGCCATTACAATACTTTTAACTGACCGAAATTTTAATACGGCTTTTTTTGATCCG
GCTGGGGGGGGCGATCCAATTCTTTACCAACACCTTTTTTAATTTTTTGGTC
>Hap_88
GGTATATGAGCAGGGCTAGTTGGTACTGCCCTTAGATTACTAATTCGTGCAGAGTTGGGC
CAGCCTGGGGCTTTACTTGGAGATGATCAACTTTATAATGTAATTGTTACAGCACATGCA
TTTGTAATAATTTTTTTCTTGGTGATACCGATAATAATTGGCGGCTTTGGTAATTGACTA
GTTCCACTTATGCTCGGGGCTCCTGATATAGCATTTCCTCGACTAAATAATATAAGATTT
TGACTTCTCCCTCCAGCATTATTATTGCTTCTATCTTCAGCAGCTGTTGAGAGGGGGGCT
GGTACTGGGTGAACAGTATATCCGCCGCTTGCCGGAAATTTGGCTCATGCTGGTGGCTCT
GTCGATTTAGCTATTTTTTCTTTACACTTAGCTGGTGTTTCATCTATTTTAGGTGCTGTA
AACTTTATTACCACTATTATTAATATACGATGACGGGGAATGCAATTTGAACGACTTCCT
TTATTTGTCTGGTCGGTAATAATCACTGCTGTGTTACTCCTATTATCTCTTCCTGTTTTA
GCTGGGGCCATTACAATACTTTTAACTGACCGAAATTTTAATACGGCTTTTTTTGATCCG
GCTGGGGGGGGCGATCCAATTCTTTACCAACACCTTTTTTGATTTTTTGGTC
>Hap_89
GGTATATGAGCAGGGTTAGTTGGTACTGCCCTTAGATTACTAATTCGTGCAGAGTTGGGC
CAGCCTGGGGCTTTACTTGGAGATGATCAACTTTATAATGTAATTGTTACAGCACATGCA
TTTGTAATAATTTTTTTCTTGGTGATACCGATAATAATTGGCGGCTTTGGTAATTGACTA
GTTCCACTTATACTCGGGGCTCCTGATATAGCATTTCCTCGACTAAATAATATAAGATTT
TGACTTCTTCCTCCAGCATTATTATTACTTCTATCTTCAGCAGCTGTTGAGAGGGGGGCT
GGTACCGGGTGAACAGTATATCCGCCGCTTGCCGGAAATTTGGCTCATGCTGGTGGCTCT
GTCGATTTAGCTATTTTTTCTTTACACTTAGCTGGTGTTTCATCTATTTTAGGTGCTGTA
AACTTTATTACCACTATTATCAATATACGATGACGGGGAATGCAATTTGAACGACTTCCT
TTATTTGTTTGGTCGGTAATAATCACTGCTGTGTTACTCCTATTATCTCTTCCTGTTTTA
GCTGGGGCCATTACAATACTTTTAACTGATCGAAATTTTAATACGGCTTTTTTTGATCCG
GCTGGGGGGGGCGATCCAATTCTTTACCAACACCTTTTTTGATTTTTTGGTC
>Hap_90
GGTATATGAGCAGGGTTAGTTGGTACTGCCCTTAGATTACTAATTCGTGCAGAGTTGGGC
CAGCCTGGGGCTTTACTTGGAGATGATCAACTTTATAATGTAATTGTTACAGCACATGCA
TTTGTAATAATTTTTTTCTTGGTGATACCGATAATAATTGGCGGCTTTGGTAATTGACTA
GTTCCACTTATACTCGGGGCTCCTGATATAGCATTTCCTCGACTAAATAATATAAGATTT
TGACTTCTTCCTCCAGCATTATTATTACTTCTATCTTCAGCAGCTGTTGAGAGGGGGGCT
GGTACCGGGTGAACAGTATATCCGCCGCTTGCCGGAAATTTGGCTCATGCTGGTGGCTCT
GTCGATTTAGCTATTTTTTCTTTACACTTAGCTGGTGTTTCATCTATTTTAGGTGCTGTA
AACTTTATTACCACTATTATCAATATACGATGACGGGGAATGCAATTTGAACGACTTCCT
TTATTTGTTTGGTCGGTAATAATCACTGCTGTGTTACTCCTATTATCTCTTCCTGTTTTA
GCTGGGGCCATTACAATACTTTTAACTGATCGAAATTTTAATACGGCTTTTTTTGATCCG
GCTGGGGGGGGCGATCCAATTCTTTACCAACACCTTTTTTAATTTTTTGGTC
>Hap_92
GGTATATGGGCAGGGTTAGTTGGTACTGCCCTTAGATTACTAATTCGTGCAGAGTTAGGC
CAGCCTGGGGCTTTACTTGGAGATGATCAACTTTATAATGTAATTGTTACAGCACATGCA
TTTGTAATAATTTTTTTCTTGGTGATACCGATAATAATTGGCGGCTTTGGTAATTGACTA
GTTCCACTTATACTCGGGGCTCCTGATATAGCATTTCCTCGACTAAATAATATAAGATTT
TGACTTCTTCCTCCAGCATTATTATTGCTTCTATCTTCAGCAGCTGTTGAGAGAGGGGCT
GGTACTGGGTGAACAGTATATCCGCCGCTTGCCGGAAATTTGGCTCATGCTGGTGGCTCT
GTCGATTTAGCTATTTTTTCTTTACACTTAGCTGGTGTTTCATCTATTCTAGGTGCTGTA
AACTTTATTACCACTATTATCAATATACGATGACGGGGAATGCAATTTGAACGACTTCCT
TTATTTGTTTGGTCGGTAATAATCACTGCTGTGTTACTCCTATTATCTCTTCCTGTTTTA
GCTGGGGCCATTACAATACTTTTAACTGATCGAAATTTTAATACGGCTTTTTTTGATCCG
GCTGGAGGGGGTGATCCAATTCTTTATCAACACCTTTTTTGATTTTTTGGTC
>Hap_93
GGTATATGGGCAGGGTTAGTTGGTACTGCCCTTAGATTACTAATTCGTGCAGAGTTAGGC
CAGCCTGGGGCTTTACTTGGAGATGATCAACTTTATAATGTAATTGTTACAGCACATGCA
TTTGTAATAATTTTTTTCTTGGTGATACCGATAATAATTGGCGGCTTTGGTAATTGACTA
GTTCCACTTATACTCGGGGCTCCTGATATAGCATTTCCTCGACTAAATAATATAAGATTT
TGACTTCTTCCTCCAGCATTATTATTGCTTCTATCTTCAGCAGCTGTTGAGAGAGGGGCT
GGTACTGGGTGAACAGTATATCCGCCGCTTGCCGGAAATTTGGCTCATGCTGGTGGCTCT
GTCGATTTAGCTATTTTTTCTTTACACTTAGCTGGTGTTTCATCTATTCTAGGTGCTGTA
AACTTTATTACCACTATTATCAATATACGATGACGGGGAATGCAATTTGAACGACTTCCT
TTATTTGTTTGGTCGGGAATAATCACTGCTGTGTTACTCCTATTATCTCTTCCTGTTTTA
GCTGGGGCCATTACAATACTTTTAACTGATCGAAATTTTAATACGGCTTTTTTTGATCCG
GCTGGAGGGGGTGATCCAATTCTTTATCAACACCTTTTTTGATTTTTTGGTC
>Hap_91
GGTATATGGGCAGGGTTAGTTGGTACTGCCCTTAGATTACTAATTCGTGCAGAGTTAGGC
CAGCCTGGGGCTTTACTTGGAGATGATCAACTTTATAATGTAATTGTTACAGCACATGCA
TTTGTAATAATTTTTTTCTTGGTGATACCGATAATAATTGGCGGCTTTGGTAATTGACTA
GTTCCACTTATACTCGGGGCTCCTGATATAGCATTTCCTCGACTAAATAATATAAGATTT
TGACTTCTTCCTCCAGCATTATTATTGCTTCTATCTTCAGCAGCTGTTGAGAGAGGGGCT
GGTACTGGGTGAACAGTATATCCGCCGCTTGCCGGAAATTTGGCTCATGCTGGTGGCTCT
GTCGATTTAGCTATTTTTTCTTTACACTTAGCTGGTGTTTCATCTATTCTAGGTGCTGTA
AACTTTATTACCACTATTATCAATATACGATGACGGGGAATGCAATTTGAACGACTTCCT
TTATTTGTTTGGTCGGTAATAATCACTGCTGTGTTACTCCTATTATCTCTTCCTGTTTTA
GCTGGGGCCATTACAATACTTTTAACTGATCGAAATTTTAATACGGCTTTTTTTGATCCG
GCTGGAGGGGGTGATCCAATTCTTTATCAACACCTTTTTTAATTTTTTGGTC
>Hap_94
GGTATATGAGCAGGGTTAGTTGGTACTGCCCTTAGATTACTAATTCGTGCAGAGTTGGGC
CAGCCTGGGGCTTTACTTGGAGATGATCAACTTTATAATGTAATTGTTACAGCACATGCA
TTTGTAATAATTTTTTTCTTGGTGATACCAATAATAATTGGCGGCTTTGGTAATTGGCTA
GTTCCACTTATACTCGGGGCCCCTGATATAGCATTTCCTCGACTAAATAATATAAGATTT
TGACTTCTTCCTCCAGCACTATTATTGCTTCTATCTTCAGCAGCTGTTGAGAGGGGGGCT
GGTACTGGGTGAACAGTATATCCGCCGCTTGCCGGAAATTTGGCCCATGCTGGTGGCTCT
GTCGATTTAGCTATTTTTTCTTTACACTTAGCTGGTGTCTCATCTATTTTAGGTGCTGTA
AACTTTATTACCACTATTATCAATATACGATGACGGGGAATGCAATTTGAACGACTTCCT
TTATTTGTTTGGTCGGTAATAATCACTGCTGTGTTACTCCTATTATCTCTTCCTGTCTTA
GCTGGGGCCATTACAATACTTTTAACTGACCGAAATTTTAATACGGCTTTTTTTGATCCG
GCTGGGGGGGGCGATCCAATTCTTTATCAACACCTTTTTTAATTTTTTGGTC
>Hap_95
GGAATATGAGCAGGGTTAGTTGGTACTGCCCTTAGATTACTAATTCGTGCAGAGTTGGGC
CAGCCTGGGGCTTTACTTGGAGATGATCAACTTTATAATGTAATTGTTACAGCACATGCA
TTTGTAATAATTTTTTTCTTGGTGATACCAATAATAATTGGCGGCTTTGGTAATTGGCTA
GTTCCACTTATACTCGGGGCCCCTGATATAGCATTTCCTCGACTAAATAATATAAGATTT
TGACTTCTTCCTCCAGCACTATTATTGCTTCTATCTTCAGCAGCTGTTGAGAGGGGGGCT
GGTACTGGGTGAACAGTATATCCGCCGCTTGCCGGAAATTTGGCCCATGCTGGTGGCTCT
GTCGATTTAGCTATTTTTTCTTTACACTTAGCTGGTGTCTCATCTATTTTAGGTGCTGTA
AACTTTATTACCACTATTATCAATATACGATGACGGGGAATGCAATTTGAACGACTTCCT
TTATTTGTTTGGTCGGTAATAATCACTGCTGTGTTACTCCTATTATCTCTTCCTGTCTTA
GCTGGGGCCATTACAATACTTTTAACTGACCGAAATTTTAATACGGCTTTTTTTGATCCG
GCTGGGGGGGGCGATCCAATTCTTTATCAACACCTTTTTTAATTTTTTGGTC
>Hap_99
GGTACATGAGCGGGGTTAGTTGGTACTGCTCTTACATTACTAATTCGTGCAGAATTAGGA
CAGCCTGGAGCTTTACTTGGGGATGATCAACTTTATAATGTAATTGTTACAGCACATGCA
TTTGTAATAATTTTTTTCTTGGTGATACCAATGATAATTGGTGGCTTTGGTAATTGACTA
GTTCCACTTATACTTGGGGCTCCTGATATAGCATTTCCTCGACTAAATAATATAAGATTT
TGACTTCTTCCTCCGGCACTATTATTGCTTCTATCTTCAGCATCTGTTGAAAGGGGGGCT
GGTACTGGGTGAACAGGATATCCGCCGCTTGCCGGAAATTTAACTCATGCTGGTGGCTCT
GTCGATTTAGCTATTTTTTCTTTGCACTTACCTGGTGTTTCATCTATTTTAAGTGCTGTA
GACTTTATTACCACTATTATTAATATACGATGGCGGGGGATACAATTTGAACGACTTCCT
TTATTTGTTTGGGCGGGAATAATCACTGCTGTGCTACTTCTACTATCTCTTCCTGTCTTA
GCTGGAGCCATTACAATACTTTTAACTGACCGAAATTTTAATACGGCTTTTTTTGATCCG
GCTGGGGGGGGCGATCCAATTCTTTATCAACACCTTTTTTAATTTTTTGGTC
>Hap_101
GGTATATGAGCGGGGTTAGTTGGTACTGCTCTTACATTACTAATTCGTGCAGAATTAGGA
CAGCCTGGGGCTTTACTTGGGGATGATCAACTTTATAATGTAATTGTTACAGCACATGCA
TTTGTAATAATTTTTTTCTTGGTGATACCAATGATAATTGGTGGCTTTGGTAATTGACTA
GTTCCACTTATACTTGGGGCTCCTGATATAGCATTTCCTCGACTAAATAATATAAAATTT
TGACTTCTTCCTCCGGCACTATTATTGCTTCTATCTTCAGCAGCTGTTGAAAGGGGGGCT
GGTACTGGGTGAACAGGATATCCGCCGCTTGCCGGAAATTTAACTCATGCTGGTGGCTCT
GTCGATTTAGCTATTTTTTCTTTGCACTTAGCTGGGGGTTCATCTATTTTAGGTGCTGTA
AACTTTATTACCACTATTATTAATATACGATGGCGGGGGATACAATTTGAACGACTTCCT
TTATTTGTTTGGTCGGGAATAATCACTGCTGAGCTACTTCTACTATCTCTTCCTGTCTTA
GCTGGAGCCATTACAATACTTTTAACTGACCGAAATTTTAATACGGCTTTTTTTGATCCG
GCTGGGGGGGGCGATCCAATTCTTTATCAACACCTTTTTTAATTTTTTGGTC
>Hap_100
GGTATATGAGCGGGGTTAGTTGGTACTGCTCTTACATTACTAATTCGTGCAGAATTAGGA
CAGCCTGGGGCTTTACTTGGGGATGATCAACTTTATAATGTAATTGTTACAGCACATGCA
TTTGTAATAATTTTTTTCTTGGTGATACCAATGATAATTGGTGGCTTTGGTAATTGACTA
GTTCCACTTATACTTGGGGCTCCTGATATAGAATTTCCTCGACTAAATAATATAAGATTT
TGACTTCTTCCTCCGGCACTATTATTGCTTCTATCTTCAGCAGCTGTTGAAAGGGGGGCT
GGTACTGGGTGAACAGTATATCCGCCGCTTGCCGGAAATTTAGCTCATGCTGGTGGCTCT
GTCGATTTAGCTATTTTTTCTTTGCACTTACCTGGTGTTTCATCTATTTTAGGTGCTGTA
AACTTTATTACCACTATTATTAATATACAATGGCGGGGGATACAATTTGAACGACTTCCT
TTATTTGTTTGGTCGGTAATAATCACTGCTGTGCTACTTCTACTATCTCTTCCTGTCTTA
GCTGGAGCCATTACAATACTTTTAACTGACCGAAATTTTAATACGGCTTTTTTTGATCCG
GCTGGGGGGGGCGATCCAATTCTTTATCAACACCTTTTTTAATTTTTTGGTC
>Hap_105
GGTATATGAGCGGGGTTAGTTGGTACTGCTCTTAGATTACTAATTCGTGCAGAATTAGGA
CAGCCTGGGGCTTTACTTGGGGATGATCAACTTTATAATGTAATTGTTACAGCACATGCA
TTTGTAATAATTTTTTTCTTGGTGATACCAATGATAATTGGTGGCTTTGGTAATTGACTA
GTTCCACTTATACTTGGGGCTCCTGATATAGCATTTCCTCGACTAAATAATATAAGATTT
TGACTTCTTCCTCCGGCACTATTATTGCTTCTATCTTCAGCAGCTGTTGAAAGGGGGGCT
GGTACTGGGTGAACAGTATATCCGCCGCTTGCCGGAAATTTAGCTCATGCTGGTGGCTCT
GTCGATTTAGCTATTTTTTCTTTGCACTTAGCTGGTGTTTCATCTATTTTAGGTGCTGTA
AACTTTATTACCACTATTATTAATATACGATGGCGGGGGATACAATTTGAACGACTTCCT
TTATTTGTTTGGTCGGTAATAATCACTGCTGTGCTACTTCTACTATCTCTTCCTGTCTTA
GCTGGAGCCATTACAATACTTTTAACTGACCGAAATTTTAATACGGCTTTTTTTGATCCG
GCTGGGGGGGGCGATCCAATTCTTTATCAACACCTTTTTTAATATTTTGGTC
>Hap_107
GGTATATGAGCGGGGTTAGTTGGTACTGCTCTTAGATTACTAATTCGTGCAGAATTAGGA
CAGCCTGGGGCTTTACTTGGGGATGATCAACTTTATAATGTAATTGTTACAGCACATGCA
TTTGTAATAATTTTTTTCTTGGTGATACCAATGATAATTGGTGGCTTTGGTAATTGACTA
GTTCCACTTATACTTGGGGCTCCTGATATAGCATTTCCTCGACTAAATAATATAAGATTT
TGACTTCTTCCTCCGGCACTATTATTGCTTCTATCTTCAGCAGCTGTTGAAAGGGGGGCT
GGTACTGGGTGAACAGTATATCCGCCGCTTGCCGGAAATTTAGCTCATGCTGGTGGCTCT
GTCGATTTAGCTATTTTTTCTTTGCACTTAGCTGGTGTTTCATCTATTTTAGGTGCTGTA
AACTTTATTACCACTATTATTAATATACGATGGCGGGGGATACAATTTGAACGACTTCCT
TTATTTGTTTGGTCGGTAATAATCACTGCTGTGCTACTTCTACTATCTCTTCCTGTCTTA
GCTGGAGCCATTACAATACTTTTAACTGACCGAAATTTTAATACGGCTTTTTTTGATCCG
GCTGGGGGGGGCGATCCAATTCTTTATCAACACCTTTTTTAATTTTTTGGTC
>Hap_106
GGTATATGAGCGGGGTTAGTTGGTACTGCTCTTAGATTATTAATTCGTGCAGAATTAGGA
CAGCCTGGGGCTTTACTTGGGGATGATCAACTTTATAATGTAATTGTTACAGCACATGCA
TTTGTAATAATTTTTTTCTTGGTGATACCAATGATAATTGGTGGCTTTGGTAATTGACTA
GTTCCACTTATACTTGGGGCTCCTGATATAGCATTTCCTCGACTAAATAATATAAGATTT
TGACTTCTTCCTCCGGCACTATTATTGCTTCTATCTTCAGCAGCTGTTGAAAGGGGTGCT
GGTACTGGGTGAACAGTATATCCACCGCTTGCCGGAAATTTAGCTCATGCTGGTGGCTCT
GTCGATTTAGCTATTTTTTCTTTGCACTTAGCTGGTGTTTCATCTATTTTAGGTGCTGTA
AACTTTATTACCACTATTATTAATATACGATGGCGGGGGATACAATTTGAACGACTTCCT
TTATTTGTTTGGTCGGTAATAATCACTGCTGTGCTACTTCTACTATCTCTTCCGGTCTTA
GCTGGAGCCATTACAATACTTTTAACTGACCGAAATTTTAATACGGCTTTTTTTGATCCG
GCTGGGGGGGGTGATCCAATTCTTTATCAACACCTTTTTTAATTTTTTGGTC
>Hap_104
GGTATATGAGCGGGGTTAGTTGGTACTGCTCTTAGATTACTAATTCGTGCAGAATTAGGA
CAGCCTGGGGCTTTACTTGGGGATGATCAACTTTATAATGTAATTGTTACAGCACATGCA
TTTGTAATAATTTTTTTCTTGGTGATACCAATGATAATTGGTGGCTTTGGTAATTGACTA
GTTCCACTTATACTTGGGGCTCCTGATATAGCATTTCCTCGACTAAATAATATAAGATTT
TGACTTCTTCCTCCGGCACTATTATTGCTTCTATCTTCAGCAGCTGTTGAAAGGGGGGCT
GGTACTGGGTGAACAGTATATCCGCCGCTTGCCGGAAATTTAGCTCATGCTGGTGGCTCT
GTCGATTTAGCTATTTTTTCTTTGCACTTAGCTGGTGTTTCATCTATTTTAGGTGCTGTA
AACTTTATTACCACTATTATTAATATACGATGGCGGGGGATACAATTTGAACGACTTCCT
TTATTTGTTTGGTCGGTAATAATCACTGCTGTGCTACTTCTACTATCTCTTCCTGTCTTA
GCTGGAGCCATTACAATACTTTTAACTGACCGAAATTTTAATACGGCTTTTTTTGATCCG
GCTGGGGGGGGCGATCCAATTCTTTATCAACACCTTTTTTGATTTTTTGGTC
>Hap_102
GGTATATGAGCGGGGTTAGTTGGCACTGCTCTTAGATTACTAATTCGTGCAGAACTAGGA
CAGCCTGGGGCTTTACTTGGGGATGATCAACTTTATAATGTAATTGTTACAGCACATGCA
TTTGTAATAATTTTTTTCTTGGTGATACCGATGATAATTGGTGGCTTTGGTAATTGACTA
GTTCCACTTATACTTGGGGCTCCTGATATGGCATTTCCTCGACTAAATAATATAAGATTT
TGACTTCTTCCTCCGGCACTATTATTGCTTCTATCTTCAGCAGCTGTTGAAAGGGGGGCT
GGTACTGGGTGAACAGTATATCCGCCACTTGCCGGAAATTTAGCTCATGCTGGTGGCTCT
GTCGATTTAGCTATTTTTTCTTTGCACTTAGCTGGTGTTTCATCTATTTTAGGTGCTGTA
AATTTTATTACCACTATTATTAATATACGATGGCGGGGGATACAATTTGAACGACTTCCT
TTATTTGTTTGGTCGGTAATAATCACTGCTGTGCTACTTCTACTATCTCTTCCTGTCTTA
GCTGGAGCCATTACAATACTTTTAACTGACCGAAATTTTAATACGGCTTTTTTTGATCCG
GCTGGGGGGGGCGATCCAATTCTTTATCAACACCTTTTTTGATTTTTTGGTC
>Hap_103
GGTATATGAGCGGGGTTAGTTGGTACTGCTCTTAGATTACTAATTCGTGCAGAATTAGGA
CAGCCTGGGGCTTTACTTGGGGATGATCAACTTTATAATGTAATTGTTACAGCACATGCA
TTTGTAATAATTTTTTTCTTGGTGATACCGATGATAATTGGTGGCTTTGGTAATTGACTA
GTTCCACTTATACTTGGGGCTCCTGATATGGCATTTCCTCGACTAAATAATATAAGATTT
TGACTTCTTCCTCCGGCACTATTATTGCTTCTATCTTCAGCAGCTGTTGAAAGGGGGGCT
GGTACTGGGTGAACAGTATATCCGCCACTTGCCGGAAATTTAGCTCATGCTGGTGGCTCT
GTCGATTTAGCTATTTTTTCTTTGCACTTAGCTGGTGTTTCATCTATTTTAGGTGCTGTA
AATTTTATTACCACTATTATTAATATACGATGGCGGGGGATACAATTTGAACGACTTCCT
TTATTTGTTTGGTCGGTAATAATCACTGCTGTGCTACTTCTACTATCTCTTCCTGTCTTA
GCTGGAGCCATTACAATACTTTTAACTGACCGAAATTTTAATACGGCTTTTTTTGATCCG
GCTGGGGGGGGCGATCCAATTCTTTATCAACACCTTTTTTAATTTTTTGGTC
>Hap_108
GGTATATGAGCGGGGTTAGTTGGTACTGCTCTTAGATTACTAATTCGTGCAGAATTAGGA
CAGCCTGGGGCTTTACTTGGGGATGATCAACTTTATAATGTAATTGTTACAGCACATGCA
TTTGTAATAATTTTTTTCTTGGTGATACCAATGATAATTGGTGGCTTTGGTAATTGGCTA
GTTCCACTTATACTTGGGGCTCCTGATATAGCATTTCCTCGACTAAATAATATAAGATTT
TGACTTCTTCCTCCGGCACTATTATTGCTTCTATCTTCAGCAGCTGTTGAAAGGGGGGCT
GGTACTGGGTGAACAGTATATCCGCCGCTTGCCGGAAATTTAGCTCATGCTGGTGGCTCT
GTCGATTTAGCTATTTTTTCTTTGCACTTAGCTGGTGTTTCATCTATTTTAGGTGCTGTA
AACTTTATTACCACTATTATTAATATACGATGGCGGGGGATACAATTTGAACGACTTCCT
TTATTTGTTTGGTCGGTAATAATCACTGCTGTGCTACTTCTACTATCTCTTCCTGTCTTA
GCTGGGGCTATTACAATACTTTTAACTGACCGAAATTTTAATACGGCTTTTTTTGATCCG
GCTGGGGGGGGTGATCCAATTCTTTATCAACACCTTTTTTAATTTTTTGGTC
>Hap_109
GGTATATGAGCGGGGTTAGTTGGTACTGCTCTTACATTACTAATTCGTGCAGAATAAGGA
CAGCCTGGGGCTTTACTTGGGGATGATCAACTTTATAATGTAATTGTTACAGCACATGCA
TTTGTAATAATTTTTTTCTTGGTGATACCAATGATAATTGGTGGCTTTGGTAATTGGCTA
GTTCCACTTATACTTGGGGCTCCTGATATAGCATTTCCTCGACTAAATAATATAAGATTT
TGACTTCTTCCTCCGGCACTATTATTGCTTCTATCTTCAGCAGCTGTTGAAAGGGGGGCT
GGTACTGGGTGAACAGTATATCCGCCGCTTGCCGGAAATTTAACTCATGCTGGTGGCTCT
GTCGATTTAGCTATTTTTTCTTTGCACTTAGCTGGTGTTTCATCTATTTTAGGTGCTGTA
AACTTTATTACCACTATTATTAATATACGATGGCGGGGGATACAATTTGAACGACTTCCT
TTATTTGTTTGGTCGGTAATAATCACTGCTGTGCTACTTCTACTATCTCTTCCTGTCTTA
GCTGGGGCTATTACAATACTTTTAACTGACCGAAATTTTAATACGGCTTTTTTTGATCCG
GCTGGGGGGGGTGATCCAATTCTTTATCAACACCTTTTTTAATTTTTTGGTC
>Hap_110
GGTATATGAGCAGGGTTAGTCGGTACTGCTCTTAGATTACTAATTCGTGCAGAGTTAGGG
CAGCCTGGGGCTTTACTTGGAGATGATCAGCTTTATAATGTAATTGTTACAGCACATGCA
TTTGTAATAATTTTTTTCTTGGTGATGCCAATGATAATTGGGGGCTTTGGTAATTGATTA
GTTCCACTTATACTTGGGGCTCCTGATATAGCATTTCCTCGACTAAATAACATAAGATTT
TGACTTCTTCCCCCAGCATTATTATTACTCTTATCTTCAGCTGCTGTTGAGAGGGGGGCT
GGTACTGGATGGACAGTATACCCACCACTTGCAGGAAATCTAGCTCATGCTGGTGGTTCT
GTCGATTTAGCTATTTTTTCTTTACACTTAGCTGGTGTTTCATCTATTTTAGGTGCTGTA
AACTTTATTACCACTATTATTAATATACGATGACGTGGAATGCAATTTGAGCGACTTCCT
TTATTTGTTTGGTCGGTAATAATCACTGCTGTACTACTCCTATTATCTCTTCCTGTTTTA
GCCGGAGCCATTACAATACTTCTAACCGATCGAAATTTTAATACGGCTTTTTTTGATCCG
GCTGGGGGGGGCGACCCAATTCTTTATCAACACCTTTTTTAATTTTTTGGTC
>Hap_115
GGTATATGAGCAGGGTTAGTCGGTACTGCTCTTAGATTACTAATTCGTGCAGAGTTAGGG
CAGCCTGGGGCTTTACTTGGAGATGATCAGCTTTATAATGTAATTGTTACAGCACATGCA
TTTGTAATAATTTTTTTTTTGGTGATGCCAATGATAATTGGGGGCTTTGGTAATTGATTA
GTTCCACTTATACTTGGGGCTCCTGATATAGCATTTCCTCGACTAAATAACATAAGATTT
TGACTTCTTCCCCCAGCATTATTATTACTCTTATCTTCAGCTGCTGTTGAGAGGGGGGCT
GGTACTGGATGGACAGTATACCCACCACTTGCAGGAAATCTAGCTCATGCTGGTGGTTCT
GTCGATTTAGCTATTTTTTCTTTACACTTAGCTGGTGTTTCATCTATTTTAGGTGCTGTA
AACTTTATTACCACTATTATTAATATACGATGACGTGGAATGCAATTTGAGCGACTTCCT
TTATTTGTTTGGTCGGTAATAATCACTGCTGTACTACTCCTATTATCTCTTCCTGTTTTA
GCCGGAGCCATTACAATACTTCTAACCGATCGAAATTTTAATACGGCTTTTTTTGATCCG
GCTGGGGGGGGCGACCCAATTCTTTATCAACACCTTTTTTAATTTTTTGGTC
>Hap_114
GGTATATGAGCAGGGTTAGTCGGTACTGCTCTTAGATTACTAATTCGTGCAGAGTTCGGG
CAGCCTGGGGCTTTACTTGGAGATGATCAGCTTTATAATGTAATTGTTACAGCACATGCA
TTTGTAATAATTTTTTTCTTGGTGATGCCAATGATAATTGGGGGCTTTGGTAATTGATTA
GTTCCACTTATACTTGGGGCTCCTGATATAGCATTTCCTCGACTAAATAACATAAGATTT
TGACTTCTTCCCCCAGCATTATTATTACTCTTATCTTCAGCTGCTGTTGAGAGGGGGGCT
GGTACTGGATGGACAGTATACCCACCACTTGCAGGAAATCTAGCTCATGCTGGTGGTTCT
GTCGATTTAGCTATTTTTTCTTTACACTTAGCTGGTGTTTCATCTATTTTAGGTGCTGTA
AACTTTATTACCACTATTATTAATATACGATGACGTGGAATGCAATTTGAGCGACTTCCT
TTATTTGTTTGGTCGGTAATAATCACTGCTGTACTACTCCTATTATCTCTTCCTGTTTTA
GCCGGAGCCATTACAATACTTCTAACCGATCGAAATTTTAATACGGCTTTTTTTGATCCG
GCTGGGGGGGGCGACCCAATTCTTTATCAACACCTTTTTTAATTTTTTGGTC
>Hap_111
GGTATATGAGCAGGGTTAGTCGGTACTGCTCTTAGATTACTAATTCGTGCAGAGTTAGGG
CAGCCTGGGGCTTTACTTGGAGATGATCAGCTTTATAATGTAATTGTTACAGCACATGCA
TTTGTAATAATTTTTTTCTTGGTGATGCCAATGATAATTGGGGGCTTTGGTAATTGATTA
GTTCCACTTATACTTGGGGCTCCTGATATAGCATTTCCTCGACTAAATAACATAAGATTT
TGACTTCTTCCCCCAGCATTATTATTACTCCTATCTTCAGCTGCTGTTGAGAGGGGGGCT
GGTACTGGATGGACAGTATACCCACCACTTGCAGGAAATCTAGCTCATGCTGGTGGTTCT
GTCGATTTAGCTATTTTTTCTTTACACTTAGCTGGTGTTTCATCTATTTTAGGTGCTGTA
AACTTTATTACCACTATTATTAATATACGATGACGTGGAATGCAATTTGAGCGACTTCCT
TTATTTGTTTGGTCGGTAATAATCACTGCTGTACTACTCCTATTATCTCTTCCTGTTTTA
GCCGGAGCCATTACAATACTTCTAACCGATCGAAATTTTAATACGGCTTTTTTTGATCCG
GCTGGGGGGGGCGACCCAATTCTTTATCAACACCTTTTTTAATTTTTTGGTC
>Hap_112
GGTATATGAGCAGGGTTAGTCGGTACTGCTCTTAGATTACTAATTCGTGCAGAGTTAGGG
CAGCCTGGGGCTTTACTTGGAGATGATCAGCTTTATAATGTAATTGTTACAGCACATGCA
TTTGTAATAATTTTTTTCTTGGTGATGCCAATGATAATTGGGGGCTTTGGTAATTGATTA
GTTCCACTCATACTTGGGGCTCCTGATATAGCATTTCCTCGACTAAATAACATAAGATTT
TGACTTCTTCCCCCAGCATTATTATTACTCCTATCTTCAGCTGCTGTTGAGAGGGGGGCT
GGTACTGGATGGACAGTATACCCACCACTTGCAGGAAATCTAGCTCATGCTGGTGGTTCT
GTCGATTTAGCTATTTTTTCTTTACACTTAGCTGGTGTTTCATCTATTTTAGGTGCTGTA
AACTTTATTACCACTATTATTAATATACGATGACGTGGAATGCAATTTGAGCGACTTCCT
TTATTTGTTTGGTCGGTAATAATCACTGCTGTACTACTCCTATTATCTCTTCCTGTTTTA
GCCGGAGCCATTACAATACTTCTAACCGATCGAAATTTTAATACGGCTTTTTTTGATCCG
GCTGGGGGGGGCGACCCAATTCTTTATCAACACCTTTTTTAATTTTTTGGTC
>Hap_113
GGTAAATGAGCAGGGTTAGTCGGTACTGCTCTTAGATTACTAATTCGTGCAGAGTTAGGG
CAGCCTGGGGCTTTACTTGGAGATGATCAGCTTTATAATGTAATTGTTACAGCACATGCA
TTTGTAATAATTTTTTTCTTGGTGATGCCAATGATAATTGGGGGCTTTGGTAATTGATTA
GTTCCACTTATACTTGGGGCTCCTGATATAGCATTTCCTCGACTAAATAACATAAGATTT
TGACTTCTTCCCCCAGCATTATTATTACTCCTATCTTCAGCTGCTGTTGAGAGGGGGGCT
GGTACTGGATGGACAGTATACCCACCACTTGCAGGAAATCTAGCTCATGCTGGTGGTTCT
GTCGATTTAGCTATTTTTTCTTTACACTTAGCTGGTGTTTCATCTATTTTAGGTGCTGTA
AACTTTATTACCACTATTATTAATATACGATGACGTGGAATGCAATTTGAGCGACTTCCT
TTATTTGTTTGGTCGGTAATAATCACTGCTGTACTACTCCTATTATCTCTTCCTGTTTTA
GCCGGAGCCATTACAATACTTCTAACCGATCGAAATTTTAATACGGCTTTTTTTGATCCG
GCTGGGGGGGGCGACCCAATTCTTTATCAACACCTTTTTTAATTTTTTGGTC
>Hap_116
GGTATATGAGCAGGGTTAGTCGGTACTGCTCTTAGATTACTAATTCGTGCAGAGTTAGGG
CAGCCTGGGGCTTTACTTGGAGATGATCAGCTTTATAATGTAATTGTTACAGCACATGCA
TTTGTAATAATTTTTTTCTTGGTGATGCCAATGATAATTGGGGGCTTTGGTAATTGACTA
GTTCCGCTTATACTTGGGGCTCCTGATATAGCATTTCCTCGACTAAATAACATAAGATTT
TGACTTCTTCCCCCAGCATTATTATTACTCCTATCTTCAGCTGCTGTTGAGAGGGGAGCT
GGTACTGGATGGACAGTATACCCGCCACTTGCAGGAAATCTGGCTCATGCTGGTGGTTCT
GTCGATTTAGCTATTTTTTCTTTACACTTAGCTGGTGTCTCATCTATTTTAGGTGCTGTA
AACTTTATTACCACTATTATTAATATACGATGACGTGGAATGCAATTTGAGCGACTTCCT
TTATTTGTTTGGTCGGTAATAATCACTGCTGTACTACTCCTATTATCTCTTCCTGTTTTA
GCCGGAGCCATTACAATACTTCTAACCGATCGAAATTTTAATACGGCCTTTTTTGATCCG
GCTGGGGGGGGCGACCCAATTCTTTATCAACACCTTTTTTGATTTTTTGGTC
>Hap_118
GGTATATGAGCAGGGTTAGTCGGTACTGCTCTTAGATTACTAATTCGTGCAGAGTTAGGG
CAGCCTGGGGCTTTACTTGGAGATGATCAGCTTTATAATGTAATTGTTACAGCACATGCA
TTTGTAATAATTTTTTTCTTGGTGATGCCAATGATAATTGGGGGCTTTGGTAATTGACTA
GTTCCGCTTATACTTGGGGCTCCTGATATAGCATTTCCTCGACTAAATAACATAAGATTT
TGACTTCTTCCCCCAGCATTATTATTACTCCTATCTTCAGCTGCTGTTGAGAGGGGAGCT
GGTACTGGATGGACAGTATACCCGCCACTTGCAGGAAATCTGGCTCATGCTGGTGGTTCT
GTCGATTTAGCTATTTTTTCTTTACACTTAGCTGGTGTCTCATCTATTTTAGGTGCTGTA
AACTTTATTACCACTATTATTAATATACGATGACGTGGAATGCAATTTGAGCGACTTCCT
TTATTTGTTTGGTCGGTAATAATCACTGCTGTACTACTCCTATTATCTCTTCCTGTTTTA
GCCGGAGCCATTACAATACTTCTAACCGATCGAAATTTTAATACGGCCTTTTTTGATCCG
GCTGGGGGGGGCGACCCAATTCTTTATCAACACCTTTTTTTATTTTTTGGTC
>Hap_117
GGTATATGAGCAGGGTTAGTCGGTACTGCTCTTAGATTACTAATTCGTGCAGAGTTAGGG
CAGCCTGGGGCTTTACTTGGAGATGATCAGCTTTATAATGTAATTGTTACAGCACATGCA
TTTGTAATAATTTTTTTCTTGGTGATGCCAATGATAATTGGGGGCTTTGGTAATTGACTA
GTTCCGCTTATACTTGGGGCTCCTGATATAGCATTTCCTCGACTAAATAACATAAGATTT
TGACTTCTTCCCCCAGCATTATTATTACTCCTATCTTCAGCTGCTGTTGAGAGGGGAGCT
GGTACTGGATGGACAGTATACCCGCCACTTGCAGGAAATCTGGCTCATGCTGGTGGTTCT
GTCGATTTAGCTATTTTTTCTTTACACTTAGCTGGTGTCTCATCTATTTTAGGTGCTGTA
AACTTTATTACCACTATTATTAATATACGATGACGTGGAATGCAATTTGAGCGACTTCCT
TTATTTGTTTGGTCGGTAATAATCACTGCTGTACTACTCCTATTATCTCTTCCTGTTTTA
GCCGGAGCCATTACAATACTTCTAACCGATCGAAATTTTAATACGGCCTTTTTTGATCCG
GCTGGGGGGGGCGACCCAATTCTTTATCAACACCTTTTTTAATTTTTTGGTC
>Hap_119
GGTATATGAGCAGGGTTAGTCGGTACTGCTCTTAGATTACTAATTCGTGCAGAGTTAGGG
CAGCCTGGGGCTTTACTTGGAGATGATCAGCTTTATAATGTAATTGTTACAGCACATGCA
TTTGTAATAATTTTTTTCTTGGTGATACCAATGATAATTGGGGGCTTTGGTAATTGATTA
GTTCCACTTATACTTGGGGCTCCTGATATAGCATTTCCTCGACTAAATAACATAAGATTT
TGACTTCTTCCCCCAGCATTATTATTGCTCCTATCTTCAGCTGCTGTTGAGAGGGGGGCT
GGTACTGGATGGACAGTATATCCACCACTTGCAGGAAATCTAGCTCATGCTGGTGGTTCT
GTTGATTTAGCTATTTTTTCTTTACACTTAGCTGGTGTTTCATCTATTTTGGGTGCTGTA
AACTTTATTACCACTATTATTAATATACGATGACGTGGGATGCAATTTGAGCGACTTCCT
TTATTTGTTTGGTCGGTAATAATTACTGCTGTACTACTCCTACTATCTCTTCCTGTTTTA
GCCGGAGCCATTACAATACTTCTAACCGATCGAAATTTTAATACGGCTTTTTTTGATCCG
GCTGGGGGGGGCGACCCAATTCTTTATCAACACCTTTTTTGATTTTTTGGTC
>Hap_120
GGTATATGAGCAGGGTTAGTCGGTACTGCTCTTAGATTACTAATTCGTGCAGAGTTAGGG
CAGCCTGGGGCCTTACTTGGAGATGATCAGCTTTATAATGTAATTGTTACAGCACATGCA
TTTGTAATAATTTTTTTCTTGGTGATACCAATGATAATTGGGGGCTTTGGTAATTGATTA
GTTCCACTTATACTTGGGGCTCCTGATATAGCATTTCCTCGACTAAATAACATAAGATTT
TGACTTCTTCCCCCAGCATTATTATTGCTCCTATCTTCAGCTGCTGTTGAGAGGGGGGCT
GGTACTGGATGGACAGTATATCCACCACTTGCAGGAAATCTAGCTCATGCTGGTGGTTCT
GTTGATTTAGCTATTTTTTCTTTACACTTAGCTGGTGTTTCATCTATTTTGGGTGCTGTA
AACTTTATTACCACTATTATTAATATACGATGACGTGGGATGCAATTTGAGCGACTTCCT
TTATTTGTTTGGTCGGTAATAATTACTGCTGTACTACTCCTACTATCTCTTCCTGTTTTA
GCCGGAGCCATTACAATACTTCTAACCGATCGAAATTTTAATACGGCTTTTTTTGATCCG
GCTGGGGGGGGCGACCCAATTCTTTATCAACACCTTTTTTGATTTTTTGGTC
>FJXP1
GGTATATGGGCAGGACTTGTTGGCACTGCCCTTAGATTATTAATTCGTGCAGAGTTAGGG
CAGCCTGGGGCTTTACTTGGAGATGATCAGCTCTATAACGTAATTGTTACAGCACATGCA
TTTGTGATAATCTTTTTCTTAGTAATACCAATAATAATTGGTGGTTTCGGTAACTGGCTA
GTTCCTCTTATACTAGGGGCTCCTGACATGGCATTCCCCCGGCTAAATAATATAAGATTC
TGACTTCTTCCTCCGGCATTATTATTACTTCTGTCTTCGGCCGCTGTTGAAAGTGGTGCA
GGTACTGGGTGGACAGTATATCCACCACTTGCTGGAAATCTAGCCCACGCTGGTGGCTCT
GTTGATTTAGCTATTTTTTCTTTACATCTGGCTGGTGTTTCATCTATTTTAGGTGCTGTA
AACTTTATTACTACTATTATTAATATACGATGGCGGGGAATGCAATTTGAACGACTTCCT
TTATTTGTTTGATCAGTGATAATCACTGCTGTATTACTCTTGCTATCTCTTCCTGTTTTA
GCCGGGGCTATTACAATACTTTTAACTGATCGAAATTTTAATACGGCCTTTTTTGACCCA
GCTGGGGGTGGTGATCCTATTTTATACCAACACCTTTTTTAATTTTTTGGTC
>SHQP12
GGTATATGGGCAGGACTTGTTGGCACTGCCCTTAGATTATTAATTCGTGCAGAGTTAGGA
CAGCCTGGGGCTTTGCTTGGGGATGATCAGCTCTATAACGTAATTGTTACAGCACATGCA
TTTGTGATAATCTTTTTCTTGGTAATACCAATAATAATTGGTGGTTTCGGTAATTGGCTG
GTTCCTCTTATACTAGGGGCTCCTGACATAGCATTCCCCCGGCTAAATAATATAAGATTC
TGACTTCTTCCTCCGGCATTATTATTACTTCTGTCTTCGGCCGCTGTTGAGAGTGGTGCA
GGTACTGGGTGGACAGTATACCCACCACTTGCTGGAAATCTAGCCCACGCTGGTGGCTCT
GTTGATTTAGCTATTTTTTCTTTACATCTGGCTGGTGTTTCATCTATTTTAGGTGCTGTA
AACTTTATTACTACTATTATTAATATACGATGGCGGGGAATGCAATTTGAACGACTTCCT
TTATTTGTTTGATCAGTGATAATCACTGCTGTATTACTCTTACTATCTCTTCCTGTTTTA
GCTGGGGCTATTACAATACTTTTAACTGATCGAAATTTTAATACGGCCTTTTTTGACCCA
GCGGGGGGTGGTGATCCTATTTTATACCAACACCTTTTTTAATTTTTTGGTC
